# Supplementary material for: 9-(5-Bromo-1H-indol-3-yl)-1,2,3,4,5,6,7,8,9,10-deca­hydro­acridine-1,8-dione dimethyl sulfoxide monosolvate
Source: Acta Crystallogr Sect E Struct Rep Online. 2012 Nov 10;68(Pt 12):o3337. doi: 10.1107/S1600536812045886 (PMC3588939; doi:10.1107/S1600536812045886)
Supplement: Supplementary file 1 [file e-68-o3337-sup1.cif]

##############################################################################
#                                                                            #
# This CIF contains the data in a paper accepted for publication in          #
# Acta Crystallographica Section E. It conforms to the requirements of       #
# Notes for Authors for Acta Crystallographica Section E, and has been       #
# peer reviewed under the auspices of the IUCr Commission on Journals.       #
#                                                                            #
# Full details of the Crystallographic Information File format               #
# are given in the paper "The Crystallographic Information File (CIF):       #
# a New Standard Archive File for Crystallography" by S. R. Hall, F. H.      #
# Allen and I. D. Brown [Acta Cryst. (1991), A47, 655-685].                  #
#                                                                            #
# The current version of the core CIF dictionary is obtainable from          #
# ftp://ftp.iucr.org/pub/cif_core.dic.                                       #
#                                                                            #
# Software is freely available for graphical display of the structure(s)     #
# in this CIF. For information consult the CIF software page                 #
# http://www.iucr.org/resources/cif/software.                                #
#                                                                            #
# This file may be used for bona fide research purposes within the           #
# scientific community so long as proper attribution is given to the journal # 
# article from which it was obtained.                                        #
#                                                                            #
##############################################################################
data_I
_audit_creation_method     SHELXL-97
_chemical_name_systematic
;
9-(5-Bromo-1<i>H</i>-indol-3-yl)-1,2,3,4,5,6,7,8,9,10-
decahydroacridine-1,8-dione dimethyl sulfoxide monosolvate
;
_chemical_name_common     ?
_chemical_formula_moiety     'C21 H19 Br N2 O2, C2 H6 O S'
_chemical_formula_sum     'C23 H25 Br N2 O3 S'
_chemical_formula_iupac     'C21 H19 Br N2 O2, C2 H6 O S'
_chemical_formula_weight     489.42
_chemical_melting_point     ?
_symmetry_cell_setting     monoclinic
_symmetry_space_group_name_H-M     'P 21/c'
_symmetry_space_group_name_Hall     '-P 2ybc'
loop_
    _symmetry_equiv_pos_as_xyz
    'x, y, z'
    '-x, y+1/2, -z+1/2'
    '-x, -y, -z'
    'x, -y-1/2, z-1/2'
_cell_length_a     9.1544(4)
_cell_length_b     18.9619(8)
_cell_length_c     12.9790(5)
_cell_angle_alpha     90.00
_cell_angle_beta     105.623(4)
_cell_angle_gamma     90.00
_cell_volume     2169.72(16)
_cell_formula_units_Z     4
_cell_measurement_reflns_used     7435
_cell_measurement_theta_min     3.5331
_cell_measurement_theta_max     75.5380
_cell_measurement_temperature     123(2)
_exptl_crystal_description     prism
_exptl_crystal_colour     light-yellow
_exptl_crystal_size_max     0.5135
_exptl_crystal_size_mid     0.2250
_exptl_crystal_size_min     0.1171
_exptl_crystal_density_diffrn     1.498
_exptl_crystal_density_meas     ?
_exptl_crystal_density_method     'not measured'
_exptl_crystal_F_000     1008
_exptl_absorpt_coefficient_mu     3.708
_exptl_absorpt_correction_type     analytical
_exptl_absorpt_process_details
;
[<i>CrysAlis PRO</i> (Agilent, 2011), using a multi-faceted
crystal model (Clark & Reid, 1995)]
;
_exptl_absorpt_correction_T_min     0.272
_exptl_absorpt_correction_T_max     0.721
_exptl_special_details     ?
_diffrn_ambient_temperature     123(2)
_diffrn_radiation_type     CuK\a
_diffrn_radiation_wavelength     1.54184
_diffrn_radiation_source     'Enhance (Cu) X-ray Source'
_diffrn_radiation_monochromator     graphite
_diffrn_measurement_device_type     'Agilent Xcalibur (Ruby, Gemini)'
_diffrn_measurement_method     '\w scans'
_diffrn_detector_area_resol_mean     10.5081
_diffrn_reflns_number     14006
_diffrn_reflns_av_R_equivalents     0.0406
_diffrn_reflns_av_sigmaI/netI     0.0318
_diffrn_reflns_theta_min     4.24
_diffrn_reflns_theta_max     75.72
_diffrn_reflns_theta_full     67.50
_diffrn_measured_fraction_theta_max     0.981
_diffrn_measured_fraction_theta_full     1.000
_diffrn_reflns_limit_h_min     -10
_diffrn_reflns_limit_h_max     11
_diffrn_reflns_limit_k_min     -20
_diffrn_reflns_limit_k_max     23
_diffrn_reflns_limit_l_min     -15
_diffrn_reflns_limit_l_max     16
_diffrn_standards_number     ?
_diffrn_standards_interval_count     ?
_diffrn_standards_interval_time     ?
_diffrn_standards_decay_%     ?
_refine_special_details
;
Refinement of <i>F</i>^2^ against ALL reflections. The weighted <i>R</i>-factor
<i>wR</i> and goodness of fit <i>S</i> are based on <i>F</i>^2^, conventional
<i>R</i>-factors <i>R</i> are based on <i>F</i>, with <i>F</i> set to zero for
negative <i>F</i>^2^. The threshold expression of <i>F</i>^2^ >
\s(<i>F</i>^2^) is used only for calculating <i>R</i>-factors(gt) <i>etc</i>.
and is not relevant to the choice of reflections for refinement.
<i>R</i>-factors based on <i>F</i>^2^ are statistically about twice as large
as those based on <i>F</i>, and <i>R</i>- factors based on ALL data will be
even larger.
;
_reflns_number_total     4444
_reflns_number_gt     4183
_reflns_threshold_expression     I>2sigma(I)
_refine_ls_structure_factor_coef     Fsqd
_refine_ls_matrix_type     full
_refine_ls_R_factor_all     0.0540
_refine_ls_R_factor_gt     0.0519
_refine_ls_wR_factor_gt     0.1349
_refine_ls_wR_factor_ref     0.1371
_refine_ls_goodness_of_fit_ref     1.062
_refine_ls_restrained_S_all     1.061
_refine_ls_number_reflns     4444
_refine_ls_number_parameters     290
_refine_ls_number_restraints     6
_refine_ls_hydrogen_treatment     constr
_refine_ls_weighting_scheme     calc
_refine_ls_weighting_details
         'calc w=1/[\s^2^(Fo^2^)+(0.0699P)^2^+3.3586P] where P=(Fo^2^+2Fc^2^)/3'
_atom_sites_solution_hydrogens     geom
_atom_sites_solution_primary     direct
_atom_sites_solution_secondary     difmap
_refine_ls_shift/su_max     0.001
_refine_ls_shift/su_mean     0.000
_refine_diff_density_max     1.962
_refine_diff_density_min     -1.346
_refine_ls_extinction_method     none
_refine_ls_extinction_coef     ?
loop_
    _atom_type_symbol
    _atom_type_description
    _atom_type_scat_dispersion_real
    _atom_type_scat_dispersion_imag
    _atom_type_scat_source
    'C' 'C' 0.0181 0.0091
                         'International Tables Vol C Tables 4.2.6.8 and 6.1.1.4'
    'H' 'H' 0.0000 0.0000
                         'International Tables Vol C Tables 4.2.6.8 and 6.1.1.4'
    'N' 'N' 0.0311 0.0180
                         'International Tables Vol C Tables 4.2.6.8 and 6.1.1.4'
    'O' 'O' 0.0492 0.0322
                         'International Tables Vol C Tables 4.2.6.8 and 6.1.1.4'
    'Br' 'Br' -0.6763 1.2805
                         'International Tables Vol C Tables 4.2.6.8 and 6.1.1.4'
    'S' 'S' 0.3331 0.5567
                         'International Tables Vol C Tables 4.2.6.8 and 6.1.1.4'
_computing_data_collection
;
CrysAlis PRO (Agilent, 2011)
;
_computing_cell_refinement
;
CrysAlis PRO (Agilent, 2011)
;
_computing_data_reduction
;
CrysAlis PRO (Agilent, 2011)
;
_computing_structure_solution     'SHELXS97 (Sheldrick, 2008)'
_computing_structure_refinement     'SHELXL97 (Sheldrick, 2008)'
_computing_molecular_graphics     'SHELXTL (Sheldrick, 2008)'
_computing_publication_material     'SHELXTL (Sheldrick, 2008)'
loop_
    _atom_site_type_symbol
    _atom_site_label
    _atom_site_fract_x
    _atom_site_fract_y
    _atom_site_fract_z
    _atom_site_U_iso_or_equiv
    _atom_site_adp_type
    _atom_site_calc_flag
    _atom_site_refinement_flags
    _atom_site_occupancy
    _atom_site_symmetry_multiplicity
    _atom_site_disorder_assembly
    _atom_site_disorder_group
    S S10A -0.13796(9) 0.48345(4) 0.17928(7) 0.03482(18) Uani d PD 0.8153(16) 1
                                                                               A
                                                                               1
    O O100 -0.0432(3) 0.51319(16) 0.1107(2) 0.0382(7) Uani d PD 0.8153(16) 1 A 1
    C C100 -0.0885(11) 0.5268(4) 0.3027(4) 0.0648(14) Uani d PD 0.8153(16) 1 A 1
    H H10C 0.0119 0.5110 0.3443 0.097 Uiso calc PR 0.8153(16) 1 A 1
    H H10D -0.1634 0.5160 0.3419 0.097 Uiso calc PR 0.8153(16) 1 A 1
    H H10E -0.0863 0.5778 0.2910 0.097 Uiso calc PR 0.8153(16) 1 A 1
    C C200 -0.3247(4) 0.5167(3) 0.1308(6) 0.0412(9) Uani d PD 0.8153(16) 1 A 1
    H H20A -0.3729 0.4955 0.0611 0.062 Uiso calc PR 0.8153(16) 1 A 1
    H H20B -0.3210 0.5680 0.1231 0.062 Uiso calc PR 0.8153(16) 1 A 1
    H H20C -0.3835 0.5050 0.1814 0.062 Uiso calc PR 0.8153(16) 1 A 1
    S S10B -0.1368(4) 0.54694(19) 0.1798(3) 0.03482(18) Uani d PD 0.1847(16) 1 A
                                                                               2
    O O101 -0.0449(18) 0.4988(9) 0.1276(13) 0.0382(7) Uani d PD 0.1847(16) 1 A 2
    C C101 -0.096(5) 0.517(2) 0.3127(12) 0.0648(14) Uani d PD 0.1847(16) 1 A 2
    H H10F 0.0071 0.4981 0.3344 0.097 Uiso calc PR 0.1847(16) 1 A 2
    H H10G -0.1685 0.4803 0.3183 0.097 Uiso calc PR 0.1847(16) 1 A 2
    H H10H -0.1043 0.5567 0.3596 0.097 Uiso calc PR 0.1847(16) 1 A 2
    C C201 -0.3306(14) 0.5260(18) 0.132(3) 0.0412(9) Uani d PD 0.1847(16) 1 A 2
    H H20D -0.3710 0.5458 0.0604 0.062 Uiso calc PR 0.1847(16) 1 A 2
    H H20E -0.3858 0.5458 0.1805 0.062 Uiso calc PR 0.1847(16) 1 A 2
    H H20F -0.3430 0.4746 0.1291 0.062 Uiso calc PR 0.1847(16) 1 A 2
    Br Br1 0.25418(3) 0.905937(19) 0.00832(2) 0.04525(11) Uani d . 1 1 . .
    O O1 0.2313(2) 0.77721(11) 0.33651(15) 0.0352(4) Uani d . 1 1 . .
    O O2 0.7181(2) 0.65871(10) 0.37707(14) 0.0340(4) Uani d . 1 1 . .
    N N1 0.6163(2) 0.78876(11) 0.65949(16) 0.0260(4) Uani d . 1 1 . .
    H H1A 0.6514 0.8073 0.7235 0.031 Uiso calc R 1 1 . .
    N N2 0.7825(2) 0.92633(11) 0.39600(17) 0.0269(4) Uani d . 1 1 . .
    H H2C 0.8614 0.9546 0.4157 0.032 Uiso calc R 1 1 . .
    C C1 0.4715(3) 0.80553(12) 0.59876(19) 0.0243(5) Uani d . 1 1 . .
    C C2 0.3651(3) 0.83425(14) 0.6587(2) 0.0296(5) Uani d . 1 1 . .
    H H2A 0.4191 0.8691 0.7123 0.036 Uiso calc R 1 1 . .
    H H2B 0.3301 0.7954 0.6972 0.036 Uiso calc R 1 1 . .
    C C3 0.2284(3) 0.86936(15) 0.5820(2) 0.0365(6) Uani d . 1 1 . .
    H H3A 0.1516 0.8807 0.6205 0.044 Uiso calc R 1 1 . .
    H H3B 0.2604 0.9140 0.5551 0.044 Uiso calc R 1 1 . .
    C C4 0.1589(3) 0.82086(16) 0.4883(2) 0.0364(6) Uani d . 1 1 . .
    H H4A 0.1152 0.7791 0.5149 0.044 Uiso calc R 1 1 . .
    H H4B 0.0753 0.8460 0.4372 0.044 Uiso calc R 1 1 . .
    C C5 0.2730(3) 0.79654(13) 0.4305(2) 0.0275(5) Uani d . 1 1 . .
    C C6 0.4318(3) 0.79381(12) 0.49155(19) 0.0239(5) Uani d . 1 1 . .
    C C7 0.5513(2) 0.77218(12) 0.43652(18) 0.0225(4) Uani d . 1 1 . .
    H H7A 0.5026 0.7423 0.3730 0.027 Uiso calc R 1 1 . .
    C C8 0.6706(3) 0.72888(12) 0.51402(18) 0.0235(5) Uani d . 1 1 . .
    C C9 0.7466(3) 0.67249(13) 0.4734(2) 0.0265(5) Uani d . 1 1 . .
    C C10 0.8583(3) 0.62845(14) 0.5553(2) 0.0305(5) Uani d . 1 1 . .
    H H10A 0.9300 0.6052 0.5210 0.037 Uiso calc R 1 1 . .
    H H10B 0.8032 0.5912 0.5830 0.037 Uiso calc R 1 1 . .
    C C11 0.9464(3) 0.67432(14) 0.6478(2) 0.0303(5) Uani d . 1 1 . .
    H H11A 1.0056 0.7101 0.6207 0.036 Uiso calc R 1 1 . .
    H H11B 1.0183 0.6446 0.7008 0.036 Uiso calc R 1 1 . .
    C C12 0.8380(3) 0.71116(13) 0.70158(19) 0.0270(5) Uani d . 1 1 . .
    H H12A 0.8002 0.6766 0.7455 0.032 Uiso calc R 1 1 . .
    H H12B 0.8934 0.7486 0.7498 0.032 Uiso calc R 1 1 . .
    C C13 0.7059(3) 0.74323(12) 0.62042(19) 0.0241(5) Uani d . 1 1 . .
    C C14 0.6227(3) 0.83598(12) 0.39910(18) 0.0230(4) Uani d . 1 1 . .
    C C15 0.5613(3) 0.87732(12) 0.30416(18) 0.0235(4) Uani d . 1 1 . .
    C C16 0.4347(3) 0.86999(13) 0.21609(19) 0.0261(5) Uani d . 1 1 . .
    H H16A 0.3642 0.8327 0.2122 0.031 Uiso calc R 1 1 . .
    C C17 0.4162(3) 0.91920(14) 0.1349(2) 0.0296(5) Uani d . 1 1 . .
    C C18 0.5129(3) 0.97717(14) 0.1398(2) 0.0300(5) Uani d . 1 1 . .
    H H18A 0.4911 1.0114 0.0843 0.036 Uiso calc R 1 1 . .
    C C19 0.6399(3) 0.98455(13) 0.2253(2) 0.0276(5) Uani d . 1 1 . .
    H H19A 0.7078 1.0229 0.2291 0.033 Uiso calc R 1 1 . .
    C C20 0.6650(3) 0.93375(13) 0.30590(19) 0.0253(5) Uani d . 1 1 . .
    C C21 0.7575(3) 0.86762(13) 0.45088(19) 0.0253(5) Uani d . 1 1 . .
    H H21A 0.8242 0.8512 0.5157 0.030 Uiso calc R 1 1 . .
loop_
    _atom_site_aniso_label
    _atom_site_aniso_U_11
    _atom_site_aniso_U_22
    _atom_site_aniso_U_33
    _atom_site_aniso_U_12
    _atom_site_aniso_U_13
    _atom_site_aniso_U_23
    S10A 0.0375(4) 0.0344(4) 0.0344(4) 0.0084(3) 0.0128(3) 0.0046(3)
    O100 0.0318(9) 0.0508(17) 0.0359(14) 0.0114(11) 0.0159(9) 0.0126(11)
    C100 0.058(2) 0.093(4) 0.0423(19) 0.008(2) 0.0118(19) -0.023(2)
    C200 0.0305(13) 0.045(2) 0.0518(17) 0.0033(13) 0.0173(13) 0.0110(16)
    S10B 0.0375(4) 0.0344(4) 0.0344(4) 0.0084(3) 0.0128(3) 0.0046(3)
    O101 0.0318(9) 0.0508(17) 0.0359(14) 0.0114(11) 0.0159(9) 0.0126(11)
    C101 0.058(2) 0.093(4) 0.0423(19) 0.008(2) 0.0118(19) -0.023(2)
    C201 0.0305(13) 0.045(2) 0.0518(17) 0.0033(13) 0.0173(13) 0.0110(16)
    Br1 0.03879(18) 0.0606(2) 0.02995(16) -0.00943(13) -0.00175(13) 0.01575(12)
    O1 0.0266(8) 0.0499(11) 0.0276(9) 0.0020(8) 0.0049(7) 0.0038(8)
    O2 0.0406(10) 0.0372(10) 0.0242(8) 0.0118(8) 0.0085(7) -0.0004(7)
    N1 0.0283(9) 0.0290(10) 0.0209(9) 0.0015(8) 0.0071(8) -0.0011(7)
    N2 0.0255(9) 0.0284(10) 0.0278(10) -0.0025(8) 0.0089(8) -0.0006(8)
    C1 0.0260(10) 0.0227(10) 0.0262(11) 0.0004(8) 0.0102(9) 0.0033(8)
    C2 0.0329(12) 0.0307(12) 0.0293(12) 0.0062(10) 0.0153(10) 0.0024(9)
    C3 0.0352(13) 0.0416(14) 0.0368(13) 0.0128(11) 0.0170(11) 0.0044(11)
    C4 0.0254(11) 0.0499(15) 0.0364(14) 0.0071(11) 0.0126(10) 0.0076(12)
    C5 0.0260(11) 0.0303(12) 0.0273(11) 0.0022(9) 0.0090(9) 0.0074(9)
    C6 0.0233(10) 0.0252(11) 0.0250(11) 0.0019(8) 0.0096(9) 0.0042(8)
    C7 0.0220(10) 0.0248(10) 0.0209(10) 0.0014(8) 0.0062(8) 0.0009(8)
    C8 0.0214(10) 0.0255(11) 0.0239(11) 0.0001(8) 0.0065(8) 0.0028(9)
    C9 0.0257(11) 0.0279(11) 0.0266(11) 0.0018(9) 0.0082(9) 0.0018(9)
    C10 0.0297(11) 0.0318(12) 0.0298(12) 0.0095(10) 0.0077(10) 0.0017(10)
    C11 0.0241(11) 0.0369(13) 0.0291(12) 0.0049(10) 0.0059(9) 0.0056(10)
    C12 0.0267(11) 0.0321(12) 0.0213(10) 0.0016(9) 0.0048(9) 0.0042(9)
    C13 0.0245(10) 0.0243(10) 0.0246(11) 0.0000(9) 0.0083(9) 0.0039(8)
    C14 0.0242(10) 0.0252(11) 0.0210(10) 0.0034(8) 0.0086(8) -0.0006(8)
    C15 0.0259(10) 0.0239(10) 0.0233(10) 0.0037(9) 0.0115(9) 0.0014(8)
    C16 0.0268(11) 0.0272(11) 0.0246(11) 0.0003(9) 0.0077(9) 0.0028(9)
    C17 0.0256(11) 0.0388(13) 0.0224(11) 0.0013(10) 0.0032(9) 0.0050(10)
    C18 0.0348(12) 0.0311(12) 0.0267(11) 0.0038(10) 0.0129(10) 0.0065(9)
    C19 0.0314(11) 0.0251(11) 0.0305(12) -0.0002(9) 0.0154(10) 0.0025(9)
    C20 0.0259(10) 0.0254(11) 0.0272(11) 0.0015(9) 0.0113(9) -0.0022(9)
    C21 0.0248(10) 0.0288(11) 0.0235(10) 0.0022(9) 0.0086(9) 0.0000(9)
_geom_special_details
;
All e.s.d.'s (except the e.s.d. in the dihedral angle between two l.s. planes)
are estimated using the full covariance matrix. The cell e.s.d.'s are taken
into account individually in the estimation of e.s.d.'s in distances, angles
and torsion angles; correlations between e.s.d.'s in cell parameters are only
used when they are defined by crystal symmetry. An approximate (isotropic)
treatment of cell e.s.d.'s is used for estimating e.s.d.'s involving l.s.
planes.
;
loop_
    _geom_bond_atom_site_label_1
    _geom_bond_atom_site_label_2
    _geom_bond_site_symmetry_2
    _geom_bond_distance
    _geom_bond_publ_flag
    S10A O100 . 1.510(3) ?
    S10A C100 . 1.748(6) ?
    S10A C200 . 1.771(4) ?
    C100 H10C . 0.9800 ?
    C100 H10D . 0.9800 ?
    C100 H10E . 0.9800 ?
    C200 H20A . 0.9800 ?
    C200 H20B . 0.9800 ?
    C200 H20C . 0.9800 ?
    S10B O101 . 1.519(11) ?
    S10B C101 . 1.757(11) ?
    S10B C201 . 1.760(10) ?
    C101 H10F . 0.9800 ?
    C101 H10G . 0.9800 ?
    C101 H10H . 0.9800 ?
    C201 H20D . 0.9800 ?
    C201 H20E . 0.9800 ?
    C201 H20F . 0.9800 ?
    Br1 C17 . 1.910(3) ?
    O1 C5 . 1.232(3) ?
    O2 C9 . 1.235(3) ?
    N1 C13 . 1.378(3) ?
    N1 C1 . 1.385(3) ?
    N1 H1A . 0.8800 ?
    N2 C20 . 1.366(3) ?
    N2 C21 . 1.374(3) ?
    N2 H2C . 0.8800 ?
    C1 C6 . 1.358(3) ?
    C1 C2 . 1.503(3) ?
    C2 C3 . 1.526(4) ?
    C2 H2A . 0.9900 ?
    C2 H2B . 0.9900 ?
    C3 C4 . 1.520(4) ?
    C3 H3A . 0.9900 ?
    C3 H3B . 0.9900 ?
    C4 C5 . 1.512(4) ?
    C4 H4A . 0.9900 ?
    C4 H4B . 0.9900 ?
    C5 C6 . 1.457(3) ?
    C6 C7 . 1.515(3) ?
    C7 C8 . 1.512(3) ?
    C7 C14 . 1.515(3) ?
    C7 H7A . 1.0000 ?
    C8 C13 . 1.358(3) ?
    C8 C9 . 1.450(3) ?
    C9 C10 . 1.513(3) ?
    C10 C11 . 1.525(4) ?
    C10 H10A . 0.9900 ?
    C10 H10B . 0.9900 ?
    C11 C12 . 1.527(3) ?
    C11 H11A . 0.9900 ?
    C11 H11B . 0.9900 ?
    C12 C13 . 1.502(3) ?
    C12 H12A . 0.9900 ?
    C12 H12B . 0.9900 ?
    C14 C21 . 1.374(3) ?
    C14 C15 . 1.441(3) ?
    C15 C16 . 1.398(3) ?
    C15 C20 . 1.426(3) ?
    C16 C17 . 1.383(3) ?
    C16 H16A . 0.9500 ?
    C17 C18 . 1.402(4) ?
    C18 C19 . 1.382(4) ?
    C18 H18A . 0.9500 ?
    C19 C20 . 1.394(3) ?
    C19 H19A . 0.9500 ?
    C21 H21A . 0.9500 ?
loop_
    _geom_angle_atom_site_label_1
    _geom_angle_atom_site_label_2
    _geom_angle_atom_site_label_3
    _geom_angle_site_symmetry_1
    _geom_angle_site_symmetry_3
    _geom_angle
    _geom_angle_publ_flag
    O100 S10A C100 . . 108.4(3) ?
    O100 S10A C200 . . 108.1(3) ?
    C100 S10A C200 . . 98.3(4) ?
    O101 S10B C101 . . 104.4(16) ?
    O101 S10B C201 . . 109.5(14) ?
    C101 S10B C201 . . 101(2) ?
    S10B C101 H10F . . 109.5 ?
    S10B C101 H10G . . 109.5 ?
    H10F C101 H10G . . 109.5 ?
    S10B C101 H10H . . 109.5 ?
    H10F C101 H10H . . 109.5 ?
    H10G C101 H10H . . 109.5 ?
    S10B C201 H20D . . 109.5 ?
    S10B C201 H20E . . 109.5 ?
    H20D C201 H20E . . 109.5 ?
    S10B C201 H20F . . 109.5 ?
    H20D C201 H20F . . 109.5 ?
    H20E C201 H20F . . 109.5 ?
    C13 N1 C1 . . 120.5(2) ?
    C13 N1 H1A . . 119.7 ?
    C1 N1 H1A . . 119.7 ?
    C20 N2 C21 . . 108.9(2) ?
    C20 N2 H2C . . 125.5 ?
    C21 N2 H2C . . 125.5 ?
    C6 C1 N1 . . 119.7(2) ?
    C6 C1 C2 . . 123.9(2) ?
    N1 C1 C2 . . 116.3(2) ?
    C1 C2 C3 . . 110.6(2) ?
    C1 C2 H2A . . 109.5 ?
    C3 C2 H2A . . 109.5 ?
    C1 C2 H2B . . 109.5 ?
    C3 C2 H2B . . 109.5 ?
    H2A C2 H2B . . 108.1 ?
    C4 C3 C2 . . 110.5(2) ?
    C4 C3 H3A . . 109.5 ?
    C2 C3 H3A . . 109.5 ?
    C4 C3 H3B . . 109.5 ?
    C2 C3 H3B . . 109.5 ?
    H3A C3 H3B . . 108.1 ?
    C5 C4 C3 . . 112.7(2) ?
    C5 C4 H4A . . 109.1 ?
    C3 C4 H4A . . 109.1 ?
    C5 C4 H4B . . 109.1 ?
    C3 C4 H4B . . 109.1 ?
    H4A C4 H4B . . 107.8 ?
    O1 C5 C6 . . 121.7(2) ?
    O1 C5 C4 . . 120.7(2) ?
    C6 C5 C4 . . 117.5(2) ?
    C1 C6 C5 . . 120.2(2) ?
    C1 C6 C7 . . 120.0(2) ?
    C5 C6 C7 . . 119.7(2) ?
    C8 C7 C6 . . 108.48(19) ?
    C8 C7 C14 . . 110.51(19) ?
    C6 C7 C14 . . 111.30(19) ?
    C8 C7 H7A . . 108.8 ?
    C6 C7 H7A . . 108.8 ?
    C14 C7 H7A . . 108.8 ?
    C13 C8 C9 . . 120.7(2) ?
    C13 C8 C7 . . 119.9(2) ?
    C9 C8 C7 . . 119.3(2) ?
    O2 C9 C8 . . 122.2(2) ?
    O2 C9 C10 . . 120.9(2) ?
    C8 C9 C10 . . 116.8(2) ?
    C9 C10 C11 . . 110.6(2) ?
    C9 C10 H10A . . 109.5 ?
    C11 C10 H10A . . 109.5 ?
    C9 C10 H10B . . 109.5 ?
    C11 C10 H10B . . 109.5 ?
    H10A C10 H10B . . 108.1 ?
    C10 C11 C12 . . 110.5(2) ?
    C10 C11 H11A . . 109.6 ?
    C12 C11 H11A . . 109.6 ?
    C10 C11 H11B . . 109.6 ?
    C12 C11 H11B . . 109.6 ?
    H11A C11 H11B . . 108.1 ?
    C13 C12 C11 . . 111.3(2) ?
    C13 C12 H12A . . 109.4 ?
    C11 C12 H12A . . 109.4 ?
    C13 C12 H12B . . 109.4 ?
    C11 C12 H12B . . 109.4 ?
    H12A C12 H12B . . 108.0 ?
    C8 C13 N1 . . 119.8(2) ?
    C8 C13 C12 . . 123.9(2) ?
    N1 C13 C12 . . 116.2(2) ?
    C21 C14 C15 . . 105.8(2) ?
    C21 C14 C7 . . 126.8(2) ?
    C15 C14 C7 . . 127.3(2) ?
    C16 C15 C20 . . 119.3(2) ?
    C16 C15 C14 . . 133.7(2) ?
    C20 C15 C14 . . 106.9(2) ?
    C17 C16 C15 . . 117.4(2) ?
    C17 C16 H16A . . 121.3 ?
    C15 C16 H16A . . 121.3 ?
    C16 C17 C18 . . 123.2(2) ?
    C16 C17 Br1 . . 118.29(19) ?
    C18 C17 Br1 . . 118.48(19) ?
    C19 C18 C17 . . 120.0(2) ?
    C19 C18 H18A . . 120.0 ?
    C17 C18 H18A . . 120.0 ?
    C18 C19 C20 . . 117.8(2) ?
    C18 C19 H19A . . 121.1 ?
    C20 C19 H19A . . 121.1 ?
    N2 C20 C19 . . 130.2(2) ?
    N2 C20 C15 . . 107.7(2) ?
    C19 C20 C15 . . 122.1(2) ?
    N2 C21 C14 . . 110.7(2) ?
    N2 C21 H21A . . 124.6 ?
    C14 C21 H21A . . 124.6 ?
loop_
    _geom_torsion_atom_site_label_1
    _geom_torsion_atom_site_label_2
    _geom_torsion_atom_site_label_3
    _geom_torsion_atom_site_label_4
    _geom_torsion_site_symmetry_1
    _geom_torsion_site_symmetry_2
    _geom_torsion_site_symmetry_3
    _geom_torsion_site_symmetry_4
    _geom_torsion
    _geom_torsion_publ_flag
    C13 N1 C1 C6 . . . . -18.3(3) ?
    C13 N1 C1 C2 . . . . 159.9(2) ?
    C6 C1 C2 C3 . . . . -17.9(3) ?
    N1 C1 C2 C3 . . . . 164.0(2) ?
    C1 C2 C3 C4 . . . . 49.7(3) ?
    C2 C3 C4 C5 . . . . -54.8(3) ?
    C3 C4 C5 O1 . . . . -156.3(2) ?
    C3 C4 C5 C6 . . . . 26.5(3) ?
    N1 C1 C6 C5 . . . . 166.7(2) ?
    C2 C1 C6 C5 . . . . -11.4(4) ?
    N1 C1 C6 C7 . . . . -8.5(3) ?
    C2 C1 C6 C7 . . . . 173.4(2) ?
    O1 C5 C6 C1 . . . . -170.3(2) ?
    C4 C5 C6 C1 . . . . 6.9(3) ?
    O1 C5 C6 C7 . . . . 4.9(4) ?
    C4 C5 C6 C7 . . . . -177.9(2) ?
    C1 C6 C7 C8 . . . . 32.0(3) ?
    C5 C6 C7 C8 . . . . -143.2(2) ?
    C1 C6 C7 C14 . . . . -89.8(3) ?
    C5 C6 C7 C14 . . . . 95.0(2) ?
    C6 C7 C8 C13 . . . . -33.3(3) ?
    C14 C7 C8 C13 . . . . 89.0(3) ?
    C6 C7 C8 C9 . . . . 147.0(2) ?
    C14 C7 C8 C9 . . . . -90.7(3) ?
    C13 C8 C9 O2 . . . . -179.2(2) ?
    C7 C8 C9 O2 . . . . 0.5(4) ?
    C13 C8 C9 C10 . . . . 3.6(3) ?
    C7 C8 C9 C10 . . . . -176.7(2) ?
    O2 C9 C10 C11 . . . . 145.2(2) ?
    C8 C9 C10 C11 . . . . -37.5(3) ?
    C9 C10 C11 C12 . . . . 58.8(3) ?
    C10 C11 C12 C13 . . . . -46.2(3) ?
    C9 C8 C13 N1 . . . . -169.4(2) ?
    C7 C8 C13 N1 . . . . 10.9(3) ?
    C9 C8 C13 C12 . . . . 9.5(4) ?
    C7 C8 C13 C12 . . . . -170.2(2) ?
    C1 N1 C13 C8 . . . . 17.0(3) ?
    C1 N1 C13 C12 . . . . -161.9(2) ?
    C11 C12 C13 C8 . . . . 12.8(3) ?
    C11 C12 C13 N1 . . . . -168.3(2) ?
    C8 C7 C14 C21 . . . . -22.8(3) ?
    C6 C7 C14 C21 . . . . 97.8(3) ?
    C8 C7 C14 C15 . . . . 159.4(2) ?
    C6 C7 C14 C15 . . . . -80.0(3) ?
    C21 C14 C15 C16 . . . . 174.8(3) ?
    C7 C14 C15 C16 . . . . -7.1(4) ?
    C21 C14 C15 C20 . . . . -1.1(3) ?
    C7 C14 C15 C20 . . . . 177.1(2) ?
    C20 C15 C16 C17 . . . . -0.7(3) ?
    C14 C15 C16 C17 . . . . -176.1(2) ?
    C15 C16 C17 C18 . . . . -3.5(4) ?
    C15 C16 C17 Br1 . . . . 174.75(18) ?
    C16 C17 C18 C19 . . . . 4.6(4) ?
    Br1 C17 C18 C19 . . . . -173.56(19) ?
    C17 C18 C19 C20 . . . . -1.4(4) ?
    C21 N2 C20 C19 . . . . -179.6(2) ?
    C21 N2 C20 C15 . . . . 0.1(3) ?
    C18 C19 C20 N2 . . . . 177.0(2) ?
    C18 C19 C20 C15 . . . . -2.7(4) ?
    C16 C15 C20 N2 . . . . -176.0(2) ?
    C14 C15 C20 N2 . . . . 0.6(3) ?
    C16 C15 C20 C19 . . . . 3.8(3) ?
    C14 C15 C20 C19 . . . . -179.6(2) ?
    C20 N2 C21 C14 . . . . -0.9(3) ?
    C15 C14 C21 N2 . . . . 1.2(3) ?
    C7 C14 C21 N2 . . . . -177.0(2) ?
loop_
    _geom_hbond_atom_site_label_D
    _geom_hbond_atom_site_label_H
    _geom_hbond_atom_site_label_A
    _geom_hbond_site_symmetry_A
    _geom_hbond_distance_DH
    _geom_hbond_distance_HA
    _geom_hbond_distance_DA
    _geom_hbond_angle_DHA
    _geom_hbond_publ_flag
    C7 H7A O1 . 1.00 2.49 2.869(3) 102.0 ?
    C16 H16A O1 . 0.95 2.50 3.252(3) 136.1 y
    N1 H1A O2 4_576 0.88 2.03 2.901(3) 173.3 y
    N2 H2C O100 2_655 0.88 2.10 2.920(3) 153.8 y
    N2 H2C O100 4_676 0.88 2.52 3.038(3) 118.3 y
_iucr_refine_instructions_details
;
TITL HU-AR3
CELL  1.54184    9.154393  18.961912  12.979036  90.0000 105.6235  90.0000
ZERR     4       0.000360   0.000840   0.000540   0.0000   0.0040   0.0000
LATT   1
SYMM  - X, 1/2 + Y, 1/2 - Z
SFAC  C    H     N    O    BR    S
UNIT  92   100   8    12    4    4
ACTA 135
TEMP -150
BOND
BOND $H
CONF
L.S. 10
PLAN 20
HTAB C7  O1
HTAB C16  O1
HTAB N1   O2_$1
eqiv $1 x,3/2-y,1/2+z
HTAB N2  O100_$2
eqiv $2 1-x,1/2+y,1/2-z
HTAB N2  O100_$3
eqiv $3 1+x,3/2-y,1/2+z
mpla 7 Br1 c15 c16 c17 c18 c19 c20
mpla 5 C14 C15 C20 C21 N2
mpla 9 c15 c16 c17 c18 c19 c20 C14 C15 C20 C21 N2
mpla 4 c1 c6 c13 c8
mpla 6 N1 C1 C6 C7 C8 C13
DAMP 200
eadp s10a s10b
eadp o100 o101
eadp c100 c101
eadp c200 c201
dfix 31.0 0.01 s10a c100
dfix 31.0 0.01 s10a c200
dfix 41.0 0.01 s10a o100
dfix 31.0 0.01 s10b c101
dfix 31.0 0.01 s10b c201
dfix 41.0 0.01 s10b o101
WGHT    0.069900    3.358600
FVAR       1.00188   0.81529   1.75914   1.51435
PART   1
S10A  6   -0.137957    0.483447    0.179280    21.00000    0.03750    0.03439 =
         0.03436    0.00461    0.01279    0.00835
O100  4   -0.043189    0.513189    0.110698    21.00000    0.03177    0.05078 =
         0.03587    0.01262    0.01590    0.01140
C100  1   -0.088524    0.526831    0.302678    21.00000    0.05845    0.09269 =
         0.04228   -0.02345    0.01178    0.00780
AFIX 137
H10C  2    0.011924    0.510955    0.344294    21.00000   -1.50000
H10D  2   -0.163442    0.516025    0.341947    21.00000   -1.50000
H10E  2   -0.086344    0.577833    0.290967    21.00000   -1.50000
AFIX   0
C200  1   -0.324694    0.516705    0.130792    21.00000    0.03054    0.04503 =
         0.05178    0.01103    0.01733    0.00330
AFIX 137
H20A  2   -0.372895    0.495477    0.061077    21.00000   -1.50000
H20B  2   -0.320993    0.568040    0.123109    21.00000   -1.50000
H20C  2   -0.383524    0.505003    0.181358    21.00000   -1.50000
AFIX   0
PART   2
S10B  6   -0.136763    0.546939    0.179801   -21.00000    0.03750    0.03439 =
         0.03436    0.00461    0.01279    0.00835
O101  4   -0.044881    0.498761    0.127617   -21.00000    0.03177    0.05078 =
         0.03587    0.01262    0.01590    0.01140
C101  1   -0.096130    0.517204    0.312715   -21.00000    0.05845    0.09269 =
         0.04228   -0.02345    0.01178    0.00780
AFIX 137
H10F  2    0.007093    0.498077    0.334382   -21.00000   -1.50000
H10G  2   -0.168517    0.480283    0.318301   -21.00000   -1.50000
H10H  2   -0.104299    0.556667    0.359604   -21.00000   -1.50000
AFIX   0
C201  1   -0.330639    0.525974    0.132156   -21.00000    0.03054    0.04503 =
         0.05178    0.01103    0.01733    0.00330
AFIX 137
H20D  2   -0.370982    0.545826    0.060391   -21.00000   -1.50000
H20E  2   -0.385833    0.545810    0.180458   -21.00000   -1.50000
H20F  2   -0.343027    0.474616    0.129098   -21.00000   -1.50000
AFIX   0
PART   0
BR1   5    0.254183    0.905937    0.008324    11.00000    0.03879    0.06062 =
         0.02995    0.01575   -0.00175   -0.00943
O1    4    0.231251    0.777206    0.336509    11.00000    0.02663    0.04992 =
         0.02756    0.00381    0.00491    0.00198
O2    4    0.718144    0.658709    0.377067    11.00000    0.04062    0.03716 =
         0.02419   -0.00039    0.00846    0.01179
N1    3    0.616314    0.788756    0.659485    11.00000    0.02826    0.02899 =
         0.02092   -0.00108    0.00708    0.00146
AFIX  43
H1A   2    0.651432    0.807320    0.723536    11.00000   -1.20000
AFIX   0
N2    3    0.782523    0.926333    0.395997    11.00000    0.02546    0.02838 =
         0.02782   -0.00063    0.00887   -0.00251
AFIX  43
H2C   2    0.861440    0.954568    0.415669    11.00000   -1.20000
AFIX   0
C1    1    0.471468    0.805527    0.598764    11.00000    0.02603    0.02269 =
         0.02617    0.00325    0.01021    0.00045
C2    1    0.365051    0.834254    0.658725    11.00000    0.03290    0.03072 =
         0.02928    0.00239    0.01528    0.00619
AFIX  23
H2A   2    0.419149    0.869107    0.712302    11.00000   -1.20000
H2B   2    0.330128    0.795422    0.697225    11.00000   -1.20000
AFIX   0
C3    1    0.228376    0.869357    0.582028    11.00000    0.03525    0.04161 =
         0.03680    0.00441    0.01701    0.01281
AFIX  23
H3A   2    0.151561    0.880710    0.620546    11.00000   -1.20000
H3B   2    0.260411    0.914001    0.555090    11.00000   -1.20000
AFIX   0
C4    1    0.158944    0.820861    0.488348    11.00000    0.02541    0.04987 =
         0.03641    0.00760    0.01259    0.00708
AFIX  23
H4A   2    0.115222    0.779105    0.514893    11.00000   -1.20000
H4B   2    0.075302    0.845981    0.437198    11.00000   -1.20000
AFIX   0
C5    1    0.272973    0.796538    0.430532    11.00000    0.02601    0.03028 =
         0.02731    0.00741    0.00904    0.00220
C6    1    0.431805    0.793805    0.491553    11.00000    0.02333    0.02523 =
         0.02498    0.00421    0.00963    0.00188
C7    1    0.551314    0.772183    0.436516    11.00000    0.02199    0.02476 =
         0.02087    0.00094    0.00621    0.00136
AFIX  13
H7A   2    0.502570    0.742342    0.373040    11.00000   -1.20000
AFIX   0
C8    1    0.670581    0.728878    0.514025    11.00000    0.02137    0.02553 =
         0.02393    0.00276    0.00646    0.00014
C9    1    0.746571    0.672490    0.473418    11.00000    0.02568    0.02794 =
         0.02658    0.00178    0.00818    0.00180
C10   1    0.858350    0.628453    0.555313    11.00000    0.02969    0.03183 =
         0.02977    0.00172    0.00775    0.00950
AFIX  23
H10A  2    0.930004    0.605227    0.520989    11.00000   -1.20000
H10B  2    0.803208    0.591216    0.582993    11.00000   -1.20000
AFIX   0
C11   1    0.946376    0.674316    0.647786    11.00000    0.02406    0.03689 =
         0.02911    0.00565    0.00590    0.00494
AFIX  23
H11A  2    1.005612    0.710063    0.620674    11.00000   -1.20000
H11B  2    1.018333    0.644639    0.700816    11.00000   -1.20000
AFIX   0
C12   1    0.838009    0.711163    0.701583    11.00000    0.02675    0.03214 =
         0.02127    0.00423    0.00485    0.00160
AFIX  23
H12A  2    0.800209    0.676624    0.745517    11.00000   -1.20000
H12B  2    0.893362    0.748562    0.749768    11.00000   -1.20000
AFIX   0
C13   1    0.705898    0.743234    0.620418    11.00000    0.02451    0.02426 =
         0.02460    0.00393    0.00829   -0.00003
C14   1    0.622650    0.835979    0.399097    11.00000    0.02418    0.02516 =
         0.02101   -0.00061    0.00863    0.00336
C15   1    0.561316    0.877321    0.304158    11.00000    0.02595    0.02387 =
         0.02335    0.00142    0.01146    0.00372
C16   1    0.434717    0.869988    0.216087    11.00000    0.02683    0.02718 =
         0.02463    0.00281    0.00765    0.00031
AFIX  43
H16A  2    0.364192    0.832668    0.212171    11.00000   -1.20000
AFIX   0
C17   1    0.416175    0.919198    0.134882    11.00000    0.02562    0.03877 =
         0.02237    0.00503    0.00319    0.00133
C18   1    0.512887    0.977175    0.139794    11.00000    0.03484    0.03108 =
         0.02674    0.00646    0.01289    0.00382
AFIX  43
H18A  2    0.491070    1.011394    0.084283    11.00000   -1.20000
AFIX   0
C19   1    0.639898    0.984552    0.225337    11.00000    0.03140    0.02513 =
         0.03047    0.00251    0.01541   -0.00016
AFIX  43
H19A  2    0.707845    1.022935    0.229144    11.00000   -1.20000
AFIX   0
C20   1    0.664987    0.933754    0.305899    11.00000    0.02591    0.02538 =
         0.02717   -0.00216    0.01130    0.00147
C21   1    0.757451    0.867620    0.450878    11.00000    0.02484    0.02880 =
         0.02352    0.00005    0.00861    0.00222
AFIX  43
H21A  2    0.824183    0.851154    0.515747    11.00000   -1.20000
HKLF 4
REM  HU-AR3
REM R1 =  0.0519 for   4183 Fo > 4sig(Fo)  and  0.0540 for all   4444 data
REM    290 parameters refined using      6 restraints
END
WGHT      0.0699      3.3586
REM Highest difference peak  1.962,  deepest hole -1.346,  1-sigma level  0.087
Q1    1   0.2249  0.9393  0.0407  11.00000  0.05    1.96
Q2    1  -0.0798  0.5161  0.2143  11.00000  0.05    1.50
Q3    1  -0.0712  0.5820  0.2588  11.00000  0.05    0.51
Q4    1   0.1922  0.8773  0.0019  11.00000  0.05    0.44
Q5    1   0.3338  0.8972  0.0312  11.00000  0.05    0.43
Q6    1   0.1198  0.9078  0.0032  11.00000  0.05    0.40
Q7    1   0.6103  0.9060  0.2988  11.00000  0.05    0.38
Q8    1   0.7724  0.7264  0.6601  11.00000  0.05    0.35
Q9    1   0.5815  0.9810  0.1799  11.00000  0.05    0.34
Q10   1   0.5881  0.8042  0.4181  11.00000  0.05    0.34
Q11   1   0.3561  0.7900  0.4628  11.00000  0.05    0.34
Q12   1   0.6223  0.7835  0.7236  11.00000  0.05    0.33
Q13   1   0.6076  0.7509  0.4727  11.00000  0.05    0.31
Q14   1  -0.2420  0.5058  0.1686  11.00000  0.05    0.30
Q15   1   0.4912  0.7851  0.4623  11.00000  0.05    0.29
Q16   1   0.4493  0.8006  0.5409  11.00000  0.05    0.29
Q17   1   0.6783  0.8502  0.4333  11.00000  0.05    0.28
Q18   1   0.7175  0.7493  0.5543  11.00000  0.05    0.28
Q19   1   0.5684  0.8584  0.3577  11.00000  0.05    0.28
Q20   1   0.7802  0.6428  0.5194  11.00000  0.05    0.26
;
data_global
_journal_date_recd_electronic     2012-10-31
_journal_date_accepted     2012-11-06
_journal_name_full     'Acta Crystallographica, Section E'
_journal_year     2012
_journal_volume     68
_journal_issue     12
_journal_page_first     o3337
_journal_page_last     o3337
_journal_paper_category     QO
_journal_paper_doi     10.1107/S1600536812045886
_journal_coeditor_code     HG5266
_publ_contact_author_name     'Ray J. Butcher'
_publ_contact_author_address
;
Department of Chemistry
Howard University
525 College Street NW
Washington
DC 20059
USA
;
_publ_contact_author_email     'rbutcher99@yahoo.com'
_publ_contact_author_fax     '(202) 806 5442'
_publ_contact_author_phone     '(202) 806 9892'
_publ_section_title
;\
9-(5-Bromo-1<i>H</i>-indol-3-yl)-1,2,3,4,5,6,7,8,9,10-\
decahydroacridine-1,8-dione dimethyl sulfoxide monosolvate
;
loop_
    _publ_author_name
    _publ_author_footnote
    _publ_author_address
    'El-Khouly, Ahmed' .
;
Hacettepe University
Faculty of Pharmacy
Dept. of Pharmaceutical Chemistry
06100 Sihhiye-Ankara
Turkey
;
    '\"Ozt\"urk Yildirim, Sema' .
;
Department of Chemistry
Howard University
525 College Street NW
Washington
DC 20059
USA
Department of Physics
Faculty of Sciences
Erciyes University
38039 Kayseri,
Turkey
;
    'Butcher, Ray J.' .
;
Department of Chemistry
Howard University
525 College Street NW
Washington
DC 20059
USA
;
    '\,Simsek, Rahime' .
;
Hacettepe University
Faculty of Pharmacy
Dept. of Pharmaceutical Chemistry
06100 Sihhiye-Ankara
Turkey
;
    '\,Safak, Cihat' .
;
Hacettepe University
Faculty of Pharmacy
Dept. of Pharmaceutical Chemistry
06100 Sihhiye-Ankara
Turkey
;
