# Supplementary material for: 9-(5-Bromo-1H-indol-3-yl)-1,2,3,4,5,6,7,8,9,10-deca­hydro­acridine-1,8-dione dimethyl sulfoxide monosolvate
Source: Acta Crystallogr Sect E Struct Rep Online. 2012 Nov 10;68(Pt 12):o3337. doi: 10.1107/S1600536812045886 (PMC3588939; doi:10.1107/S1600536812045886)
Supplement: Supplementary file 2 [file e-68-o3337-Isup2.hkl]

# 
# h,k,l, Fc-squared, Fo-squared, sigma(Fo-squared) and status flag 
# 
data_I
_shelx_title ' HU-AR3' 
_shelx_refln_list_code          4 
_shelx_F_calc_maximum      276.18 
_exptl_crystal_F_000      1008.00 
_reflns_d_resolution_high  0.7955 
 
loop_ 
 _symmetry_equiv_pos_as_xyz 
 'x, y, z' 
 '-x, y+1/2, -z+1/2' 
 '-x, -y, -z' 
 'x, -y-1/2, z-1/2' 
 
_cell_length_a     9.1544 
_cell_length_b    18.9619 
_cell_length_c    12.9790 
_cell_angle_alpha  90.000 
_cell_angle_beta  105.623 
_cell_angle_gamma  90.000 
 
_shelx_F_squared_multiplier     1.000 
 
loop_ 
 _refln_index_h 
 _refln_index_k 
 _refln_index_l 
 _refln_F_squared_calc 
 _refln_F_squared_meas 
 _refln_F_squared_sigma 
 _refln_observed_status 
   1   0   0     8527.93     8058.02    115.54 o 
   2   0   0    38765.24    34829.53   1010.62 o 
   3   0   0       32.59       22.86      6.61 o 
   4   0   0     4310.92     4176.66    106.85 o 
   5   0   0      100.58       89.37     17.48 o 
   6   0   0     4544.91     4929.71    148.26 o 
   7   0   0      749.73      589.41     31.99 o 
   8   0   0     2564.83     2663.68     48.02 o 
   9   0   0       11.49        2.69      1.29 o 
  10   0   0     3347.00     3567.10     49.38 o 
   1   1   0      166.54      163.25      5.96 o 
   2   1   0      160.96      175.17      7.47 o 
   3   1   0     3644.68     3723.09     80.00 o 
   4   1   0     1863.04     2116.98     54.16 o 
   5   1   0     3430.28     3495.51    119.47 o 
   6   1   0       20.49       19.65      6.91 o 
   7   1   0     1230.22     1163.92     20.51 o 
   8   1   0        7.65       17.35      2.31 o 
   9   1   0      237.30      252.22      8.49 o 
  10   1   0        2.84        8.70      2.45 o 
  11   1   0      118.36      100.51      7.39 o 
   0   2   0       17.04       22.20      2.07 o 
   1   2   0     8395.21     7879.86    340.70 o 
   2   2   0      216.38      254.38      9.29 o 
   3   2   0      148.38      115.68      9.06 o 
   4   2   0      201.87      161.25     15.22 o 
   5   2   0      438.00      523.34     31.21 o 
   6   2   0       26.12       26.34     15.97 o 
   7   2   0       39.45       80.53     12.03 o 
   8   2   0      588.47      590.24     20.03 o 
   9   2   0       43.79       72.79      5.63 o 
  10   2   0       51.24       49.44      2.91 o 
  11   2   0      249.02      221.48     10.95 o 
   1   3   0     6374.00     6048.53    104.45 o 
   2   3   0     2327.28     2332.34     62.63 o 
   3   3   0     3425.39     3435.04     71.76 o 
   4   3   0       34.59       25.58      5.18 o 
   5   3   0     2593.14     2526.46     86.17 o 
   6   3   0      345.00      292.43     26.48 o 
   7   3   0     1894.57     1732.16     74.99 o 
   8   3   0      779.21      695.71     18.58 o 
   9   3   0      335.99      334.25     16.61 o 
  10   3   0      122.89      106.00      4.50 o 
   0   4   0       58.35       37.77      4.89 o 
   1   4   0      382.68      313.22     11.88 o 
   2   4   0    10902.91    10546.43    197.09 o 
   3   4   0       36.40       85.97      7.41 o 
   4   4   0     7105.95     7019.88    136.44 o 
   5   4   0      970.23     1161.18     49.10 o 
   6   4   0     6186.38     6109.65    124.76 o 
   7   4   0       77.62       89.59      5.81 o 
   8   4   0      502.23      440.22     13.30 o 
   9   4   0       18.68       17.73      2.84 o 
  10   4   0      214.42      207.07      6.48 o 
   1   5   0       11.14        9.44      1.70 o 
   2   5   0     1523.04     1711.80     43.24 o 
   3   5   0     2672.96     2921.42     51.52 o 
   4   5   0      177.16      213.74     14.00 o 
   5   5   0     1487.87     1623.88     60.02 o 
   6   5   0       24.60       31.36     15.93 o 
   7   5   0     1571.57     1584.23     51.76 o 
   8   5   0      441.55      415.51     14.57 o 
   9   5   0      190.15      202.93      8.08 o 
  10   5   0        2.60        1.19      0.90 o 
   0   6   0      820.13      719.30     62.09 o 
   1   6   0     1520.86     1622.28     24.98 o 
   2   6   0    11380.89    11975.69    127.07 o 
   3   6   0       35.02       43.58      6.77 o 
   4   6   0     8102.91     8152.31    133.11 o 
   5   6   0      109.06      146.37     18.95 o 
   6   6   0     3507.53     3188.28     96.02 o 
   7   6   0       32.46       32.89      5.40 o 
   8   6   0       43.75       48.12      3.97 o 
   9   6   0      422.23      450.62     11.93 o 
  10   6   0        2.09        5.31      0.95 o 
   1   7   0     6999.96     7031.62    173.61 o 
   2   7   0      283.29      311.67     12.79 o 
   3   7   0     5215.80     5046.30     74.27 o 
   4   7   0     1412.84     1523.22     43.92 o 
   5   7   0     5620.89     5173.54    227.16 o 
   6   7   0      691.47      621.63     21.42 o 
   7   7   0     2193.29     2281.26    138.68 o 
   8   7   0        6.39        5.78      3.15 o 
   9   7   0      350.55      345.03     10.24 o 
  10   7   0       48.53       50.47      2.95 o 
   0   8   0     1361.47     1247.03    105.52 o 
   1   8   0      146.35      174.72     11.33 o 
   2   8   0      185.04      287.95     24.86 o 
   3   8   0       59.12       74.25      9.32 o 
   4   8   0        4.26        7.33      3.88 o 
   5   8   0      402.23      447.58     29.44 o 
   6   8   0        1.27        3.71      1.79 o 
   7   8   0      352.88      343.79     12.45 o 
   8   8   0        2.77        4.81      2.07 o 
   9   8   0      111.16      123.58      5.99 o 
  10   8   0       17.38       11.49      1.34 o 
   1   9   0     7485.31     8760.78    136.27 o 
   2   9   0     1846.68     2114.06     82.94 o 
   3   9   0     1713.61     1650.72     64.89 o 
   4   9   0      458.42      447.70     29.19 o 
   5   9   0     4130.57     4111.87    145.00 o 
   6   9   0      834.42      828.46     36.41 o 
   7   9   0      327.42      348.66     24.49 o 
   8   9   0       24.95       22.60      3.30 o 
   9   9   0      308.35      310.56      9.25 o 
  10   9   0       76.26       87.24      7.30 o 
   0  10   0     8317.27     8007.32    194.81 o 
   1  10   0        2.67        1.25      4.52 o 
   2  10   0      745.83      596.07     39.89 o 
   3  10   0      188.85      189.14     24.56 o 
   4  10   0     1552.05     1410.68    138.68 o 
   5  10   0        5.07        7.67      1.54 o 
   6  10   0     1192.82     1133.97     57.62 o 
   7  10   0      152.16      136.84      8.05 o 
   8  10   0      597.37      640.10     16.39 o 
   9  10   0      102.57      119.48      4.96 o 
  10  10   0      436.67      455.88     41.27 o 
   1  11   0     3325.81     3306.45     90.79 o 
   2  11   0       64.47       51.12     12.36 o 
   3  11   0     2373.70     2668.61     92.80 o 
   4  11   0       70.66       39.78     10.36 o 
   5  11   0      589.88      552.08     23.42 o 
   6  11   0     1216.97     1208.11     66.45 o 
   7  11   0      155.66      140.27      8.00 o 
   8  11   0       93.35      127.59      5.87 o 
   9  11   0       35.25       39.52      4.09 o 
   0  12   0     1682.94     1863.10     95.72 o 
   1  12   0      246.88      338.83     29.37 o 
   2  12   0     2360.16     2518.25    109.73 o 
   3  12   0     1495.66     1675.43     75.89 o 
   4  12   0      631.76      605.71     25.21 o 
   5  12   0       81.66       98.17      6.41 o 
   6  12   0      273.05      267.55     13.84 o 
   7  12   0      283.95      261.70     10.61 o 
   8  12   0      326.15      336.41      8.73 o 
   9  12   0      126.64      197.01      6.32 o 
   1  13   0     2394.28     2297.98     79.15 o 
   2  13   0      825.66      740.75     47.63 o 
   3  13   0      691.11      782.28     31.37 o 
   4  13   0      404.46      404.40     17.87 o 
   5  13   0      381.97      436.70     31.40 o 
   6  13   0      291.30      324.78     12.03 o 
   7  13   0      674.50      666.64     15.72 o 
   8  13   0      155.49      238.95      6.60 o 
   9  13   0      645.07      804.91     17.88 o 
   0  14   0      284.33      372.24     44.81 o 
   1  14   0       98.23       89.36     16.07 o 
   2  14   0       36.34       15.96      2.15 o 
   3  14   0       16.20       23.46      3.05 o 
   4  14   0      285.50      273.57     12.01 o 
   5  14   0      510.14      494.31     21.59 o 
   6  14   0        0.41        1.98      1.44 o 
   7  14   0       50.75       66.14      4.59 o 
   8  14   0       56.65       69.67      3.93 o 
   1  15   0      609.55      537.95     21.02 o 
   2  15   0      641.72      522.12     16.79 o 
   3  15   0      237.72      286.43     15.35 o 
   4  15   0      112.41      113.94      6.17 o 
   5  15   0      350.74      295.91     10.12 o 
   6  15   0      230.88      274.09     10.75 o 
   7  15   0      608.90      638.32     35.94 o 
   8  15   0      122.37      206.27     23.63 o 
   0  16   0     1057.94     1063.53     65.30 o 
   1  16   0       36.94       41.83      4.35 o 
   2  16   0     1248.39     1174.75     30.40 o 
   3  16   0      115.81      157.69      8.60 o 
   4  16   0      339.26      298.02      8.81 o 
   5  16   0        2.89        2.72      1.32 o 
   6  16   0      279.53      311.97     13.26 o 
   7  16   0        1.37       -0.35      1.12 o 
   8  16   0      394.50      411.64     10.58 o 
   1  17   0      129.58      167.46      8.14 o 
   2  17   0      113.42       98.39      7.01 o 
   3  17   0     1119.06     1064.66     26.89 o 
   4  17   0      415.04      481.29     16.15 o 
   5  17   0      236.41      332.78     22.24 o 
   6  17   0      256.52      273.03     23.55 o 
   7  17   0       25.32       30.53      2.27 o 
   0  18   0       74.20       76.31     11.05 o 
   1  18   0        3.61        3.08      1.74 o 
   2  18   0        9.49        6.18      2.28 o 
   3  18   0      373.94      367.29     19.57 o 
   4  18   0      305.83      243.82     10.82 o 
   5  18   0       11.45       17.26      3.07 o 
   6  18   0        7.59        9.71      1.36 o 
   7  18   0       23.58       33.77      5.41 o 
   1  19   0      905.34     1018.27     90.47 o 
   2  19   0      795.74      784.85     23.71 o 
   3  19   0      122.15      102.67      6.39 o 
   4  19   0       15.49       41.01      4.21 o 
   5  19   0     1076.49     1142.83     26.27 o 
   6  19   0       18.06        6.20      1.96 o 
   0  20   0      535.84      532.94     21.80 o 
   1  20   0        9.54        4.71      2.19 o 
   2  20   0       62.14      102.95      7.12 o 
   3  20   0      129.89      150.31      7.68 o 
   4  20   0      137.53      174.45      8.92 o 
   5  20   0      168.90      158.67      8.19 o 
   1  21   0        0.15        0.98      2.15 o 
   2  21   0      145.47      155.07      8.79 o 
   3  21   0       39.86       21.01      2.95 o 
   4  21   0       14.10       22.25      3.39 o 
   5  21   0       10.74       11.48      2.63 o 
   0  22   0       30.99       45.34      8.26 o 
   1  22   0       82.34       57.13      4.84 o 
   2  22   0       53.20       55.61      4.52 o 
   3  22   0       38.73       27.24      3.79 o 
   4  22   0      252.98      262.47     12.49 o 
   1  23   0      233.17      297.11     11.77 o 
   2  23   0      145.61      112.53      6.42 o 
 -11   1   1       72.91       49.95      4.14 o 
 -10   1   1        1.47        1.61      2.09 o 
  -9   1   1      211.25      176.64      7.09 o 
  -8   1   1     3146.82     3198.60     54.37 o 
  -7   1   1        7.26        3.01     15.62 o 
  -6   1   1     7054.74     6972.63    124.34 o 
  -5   1   1      779.14      621.94     33.15 o 
  -4   1   1     9100.47     9514.44    135.01 o 
  -3   1   1     1521.73     1334.35     27.71 o 
  -2   1   1      202.78      174.97      6.55 o 
  -1   1   1       40.91       26.86      2.11 o 
   0   1   1      321.09      523.88     37.92 o 
   1   1   1     1742.90     1607.87     22.69 o 
   2   1   1    14775.62    14633.76     97.75 o 
   3   1   1      889.85     1108.69     34.01 o 
   4   1   1     4377.94     4065.53     76.45 o 
   5   1   1      563.23      595.46     33.43 o 
   6   1   1      644.45      539.29     35.05 o 
   7   1   1      515.69      527.34     12.74 o 
   8   1   1       22.76       37.19      3.36 o 
   9   1   1      216.92      188.37      6.15 o 
  10   1   1      393.74      406.61     11.46 o 
 -11   2   1       31.05       26.90      3.14 o 
 -10   2   1      149.55      183.58      8.00 o 
  -9   2   1       97.57       92.25      6.92 o 
  -8   2   1       88.31       63.77      5.60 o 
  -7   2   1     3532.82     3668.56     99.61 o 
  -6   2   1      562.68      665.16     39.02 o 
  -5   2   1     1697.82     1588.50     45.39 o 
  -4   2   1       29.13       41.55      6.48 o 
  -3   2   1     1996.96     1768.34     38.48 o 
  -2   2   1     6365.77     5693.73    120.55 o 
  -1   2   1     4865.84     5071.89    182.07 o 
   0   2   1     7854.57     7562.10    194.14 o 
   1   2   1     1502.46     1100.83     44.55 o 
   2   2   1     1360.32     1331.73     25.11 o 
   3   2   1     9790.34     9164.71     99.24 o 
   4   2   1       30.10       57.93      9.42 o 
   5   2   1     7082.74     7024.20    115.75 o 
   6   2   1       11.14       30.98     10.59 o 
   7   2   1     1671.92     1592.76     53.30 o 
   8   2   1      148.76      154.40      7.80 o 
   9   2   1      674.08      711.67     14.27 o 
  10   2   1       79.72       62.32      5.44 o 
 -11   3   1       52.31       40.46      3.64 o 
 -10   3   1      250.96      237.96     11.02 o 
  -9   3   1      304.46      274.98     11.09 o 
  -8   3   1       79.43       78.85      6.28 o 
  -7   3   1       59.61       79.76      6.02 o 
  -6   3   1       49.36       55.18     14.83 o 
  -5   3   1       98.06      181.13     15.55 o 
  -4   3   1      193.01      154.06     12.50 o 
  -3   3   1      571.15      520.09     16.88 o 
  -2   3   1    17327.62    16047.18    383.91 o 
  -1   3   1     2266.77     2561.87     50.01 o 
   0   3   1       36.61       58.49      4.53 o 
   1   3   1    18430.76    18409.07    177.60 o 
   2   3   1     1763.42     1835.08     70.60 o 
   3   3   1    11323.92    11919.87    219.83 o 
   4   3   1       74.92       76.53     11.33 o 
   5   3   1     2405.07     2372.95     69.01 o 
   6   3   1       54.48       55.68     11.96 o 
   7   3   1      856.40      665.23     14.96 o 
   8   3   1       46.29       34.59      4.21 o 
   9   3   1       46.49       40.11      4.18 o 
  10   3   1        3.00        3.26      0.92 o 
 -11   4   1      450.53      391.20     16.42 o 
 -10   4   1        0.06        3.13      1.04 o 
  -9   4   1      314.07      328.22     13.83 o 
  -8   4   1       13.00       28.71      4.56 o 
  -7   4   1      353.61      318.31     12.21 o 
  -6   4   1      458.47      442.36     33.59 o 
  -5   4   1     5212.53     5296.21     86.89 o 
  -4   4   1      328.39      316.91     16.39 o 
  -3   4   1    11140.35    11427.36    206.42 o 
  -2   4   1       75.03       98.69      7.82 o 
  -1   4   1    76272.88    71569.58   1447.09 o 
   0   4   1      819.62      800.51     52.74 o 
   1   4   1    11451.69    11597.11    268.28 o 
   2   4   1      243.32      234.28     11.96 o 
   3   4   1     6772.54     6652.82     76.03 o 
   4   4   1       22.41       45.44      8.67 o 
   5   4   1     5212.36     5745.76    116.61 o 
   6   4   1       44.49       34.62      9.52 o 
   7   4   1      766.02      732.27     17.58 o 
   8   4   1      326.45      270.87     12.76 o 
   9   4   1      621.43      685.68     17.00 o 
  10   4   1       36.44       37.96      2.44 o 
 -10   5   1     1877.58     1904.51     42.26 o 
  -9   5   1      356.77      322.40     13.45 o 
  -8   5   1      898.55      969.05     24.77 o 
  -7   5   1     2179.98     2140.07     69.55 o 
  -6   5   1     2521.44     2603.92     82.70 o 
  -5   5   1       12.23       20.71      5.65 o 
  -4   5   1      699.00      569.46     22.49 o 
  -3   5   1       57.76       87.25     11.03 o 
  -2   5   1     9406.15     8455.75    207.57 o 
  -1   5   1     7157.12     6693.55    155.13 o 
   0   5   1    33146.03    34866.84    625.61 o 
   1   5   1     1299.91     1132.39     89.41 o 
   2   5   1      262.28      208.96     11.96 o 
   3   5   1      279.02      341.01     18.37 o 
   4   5   1     2059.81     2095.49     51.07 o 
   5   5   1       32.44       23.28      7.10 o 
   6   5   1     2923.94     2802.17     39.21 o 
   7   5   1      335.09      232.49     10.50 o 
   8   5   1     1150.19     1032.78     29.51 o 
   9   5   1       52.58       45.70      3.82 o 
  10   5   1      154.52      183.31      5.86 o 
 -10   6   1      108.85      120.74      5.86 o 
  -9   6   1       73.20       69.94      4.87 o 
  -8   6   1      235.74      244.18     11.54 o 
  -7   6   1      406.90      359.36     13.57 o 
  -6   6   1       52.09       57.51     12.63 o 
  -5   6   1     1574.16     1460.92     48.24 o 
  -4   6   1      112.01      127.82     10.96 o 
  -3   6   1     3937.76     3682.62     77.43 o 
  -2   6   1     5235.41     5785.47    145.84 o 
  -1   6   1     9051.19     8843.81    229.82 o 
   0   6   1      179.54      234.51     13.15 o 
   1   6   1     1303.37     1188.32     20.76 o 
   2   6   1     1793.94     1869.97     32.95 o 
   3   6   1      432.68      401.67     26.07 o 
   4   6   1      238.13      268.64     19.27 o 
   5   6   1     1848.26     1771.41     70.29 o 
   6   6   1     1343.89     1361.58     31.13 o 
   7   6   1      121.88      101.64      7.19 o 
   8   6   1        3.79        4.04      1.74 o 
   9   6   1      277.68      293.80      9.19 o 
  10   6   1       16.21       11.46      1.61 o 
 -10   7   1      392.95      390.73     37.06 o 
  -9   7   1        2.04        7.36      1.60 o 
  -8   7   1      163.14      197.59      9.44 o 
  -7   7   1     1397.39     1342.16     21.19 o 
  -6   7   1      188.92      192.63     12.74 o 
  -5   7   1      460.95      423.19     23.47 o 
  -4   7   1        3.08        7.55      3.40 o 
  -3   7   1      381.84      532.04     31.63 o 
  -2   7   1     8708.17     9084.03    299.33 o 
  -1   7   1      639.75      767.02     25.55 o 
   0   7   1      557.66      655.87     22.75 o 
   1   7   1     1872.97     1993.91     27.95 o 
   2   7   1        1.65       10.39      2.85 o 
   3   7   1      955.31      998.18     50.60 o 
   4   7   1      897.26      972.79     38.31 o 
   5   7   1       62.70       53.83     12.18 o 
   6   7   1     1722.12     1722.24     38.80 o 
   7   7   1      395.37      345.76     11.15 o 
   8   7   1      486.88      487.63     13.14 o 
   9   7   1       21.89       26.65      2.82 o 
  10   7   1       21.64       24.54      1.98 o 
 -10   8   1      118.08      121.02      6.27 o 
  -9   8   1      359.51      371.59     15.95 o 
  -8   8   1      490.34      505.68     15.01 o 
  -7   8   1     2393.79     2290.40     50.73 o 
  -6   8   1       13.23       21.05      2.43 o 
  -5   8   1     3150.83     3098.88     65.19 o 
  -4   8   1     1673.64     1797.31     45.64 o 
  -3   8   1     5154.70     4994.45    105.75 o 
  -2   8   1     2796.91     3093.12     81.87 o 
  -1   8   1     5577.34     5032.25    229.00 o 
   0   8   1     1235.21     1437.36     30.85 o 
   1   8   1     9125.47     9395.06    201.31 o 
   2   8   1     1412.21     1542.89     42.19 o 
   3   8   1     2521.41     2524.76     57.49 o 
   4   8   1      650.92      596.98     26.53 o 
   5   8   1     3035.11     2749.69     88.01 o 
   6   8   1      665.94      718.30     27.81 o 
   7   8   1     1476.75     1406.11     32.08 o 
   8   8   1        6.69        8.20      1.97 o 
   9   8   1     1097.60     1165.22     26.10 o 
  10   8   1       84.88       86.16      4.32 o 
 -10   9   1       22.88       20.54      3.24 o 
  -9   9   1        3.46        9.23      1.57 o 
  -8   9   1      101.40       94.04      6.46 o 
  -7   9   1      108.96      104.28      6.88 o 
  -6   9   1     1457.44     1515.00     32.14 o 
  -5   9   1      122.33      122.61     13.41 o 
  -4   9   1       65.76       69.75      9.51 o 
  -3   9   1      406.00      588.27     39.81 o 
  -2   9   1     1718.41     1778.09     66.25 o 
  -1   9   1      475.11      553.44     18.95 o 
   0   9   1      182.47      114.96      8.37 o 
   1   9   1      593.01      753.61     30.37 o 
   2   9   1     1703.93     1716.20     63.27 o 
   3   9   1       97.84      101.65     15.76 o 
   4   9   1      173.02      261.97     22.23 o 
   5   9   1        5.78        9.70      2.28 o 
   6   9   1      148.86      112.62      7.56 o 
   7   9   1       28.29       39.24      4.50 o 
   8   9   1      471.19      485.88     12.05 o 
   9   9   1      193.72      208.34      8.37 o 
  10   9   1       40.81       21.55      1.93 o 
 -10  10   1        0.09        0.93      1.11 o 
  -9  10   1       46.88       46.97      4.48 o 
  -8  10   1        2.76        6.52      1.88 o 
  -7  10   1       21.78       29.75      3.72 o 
  -6  10   1       99.38      110.52      6.05 o 
  -5  10   1      286.93      264.10     12.62 o 
  -4  10   1      168.47      117.10     15.79 o 
  -3  10   1     4175.57     4747.58    119.26 o 
  -2  10   1       67.62       51.68     12.18 o 
  -1  10   1      589.53      514.63     34.84 o 
   0  10   1      923.15      923.87     46.00 o 
   1  10   1     3516.76     4143.04     98.00 o 
   2  10   1      195.89      139.59     19.95 o 
   3  10   1      229.41      216.45     24.95 o 
   4  10   1       72.57       79.12     12.81 o 
   5  10   1        4.21        0.50      5.37 o 
   6  10   1       15.16       22.87      3.68 o 
   7  10   1     1513.96     1578.79     76.17 o 
   8  10   1      291.02      286.14     10.47 o 
   9  10   1        0.69        5.34      2.54 o 
  -9  11   1        6.10        3.01      1.92 o 
  -8  11   1     1274.24     1395.66     41.53 o 
  -7  11   1        0.01        5.31      2.32 o 
  -6  11   1     6799.45     6295.50     54.87 o 
  -5  11   1       88.09       63.21      4.09 o 
  -4  11   1     5304.03     5352.34    237.51 o 
  -3  11   1       23.27       23.65      9.17 o 
  -2  11   1     2853.47     2640.03     88.11 o 
  -1  11   1       32.54       30.59      7.71 o 
   0  11   1     3934.60     4103.10     97.03 o 
   1  11   1      207.69      298.70     27.07 o 
   2  11   1     5296.57     5668.83    125.99 o 
   3  11   1        8.53       19.21      8.16 o 
   4  11   1     4899.99     5011.68    151.53 o 
   5  11   1      153.94      106.82      6.65 o 
   6  11   1     2346.78     2119.64    162.85 o 
   7  11   1        0.21        2.01      2.82 o 
   8  11   1      403.99      451.23     12.47 o 
   9  11   1        5.09        7.65      1.44 o 
  -9  12   1      155.23      173.17      6.90 o 
  -8  12   1       47.30       40.56      5.55 o 
  -7  12   1      725.44      807.29     18.59 o 
  -6  12   1       20.95       36.96      5.11 o 
  -5  12   1      677.94      565.29     22.78 o 
  -4  12   1     3039.03     3034.20    124.86 o 
  -3  12   1     1095.61     1091.20     61.55 o 
  -2  12   1      401.82      369.16     33.30 o 
  -1  12   1      408.00      447.77     33.98 o 
   0  12   1       18.49       66.14     32.80 o 
   1  12   1     1401.77     1231.80     61.87 o 
   2  12   1      110.99      120.14     18.63 o 
   3  12   1     4235.15     4259.24    119.62 o 
   4  12   1      175.64      172.40      7.61 o 
   5  12   1      238.00      251.59     11.00 o 
   6  12   1       75.61       86.46      6.29 o 
   7  12   1       39.57       25.60      4.74 o 
   8  12   1      385.96      457.73     11.63 o 
   9  12   1      137.99      186.20      5.69 o 
  -9  13   1        1.32        0.86      0.84 o 
  -8  13   1       25.31       26.17      4.01 o 
  -7  13   1       64.16       66.75      4.94 o 
  -6  13   1      139.55      131.11      6.90 o 
  -5  13   1       59.81       38.30      3.93 o 
  -4  13   1       46.16       44.31      4.89 o 
  -3  13   1       15.75       18.26      4.50 o 
  -2  13   1       51.68       51.18     14.19 o 
  -1  13   1      102.59       93.31     16.30 o 
   0  13   1      204.44      325.53     79.06 o 
   1  13   1      272.42      280.67     27.93 o 
   2  13   1      505.82      544.72     41.35 o 
   3  13   1       20.45       15.47      3.32 o 
   4  13   1      308.68      305.89     16.97 o 
   5  13   1      700.60      699.36     39.67 o 
   6  13   1       11.10        6.07      2.78 o 
   7  13   1      144.28      143.82      7.01 o 
   8  13   1       14.11        5.57      2.32 o 
   9  13   1        0.11        0.63      1.13 o 
  -9  14   1      231.80      255.08      9.42 o 
  -8  14   1      212.21      248.07      8.14 o 
  -7  14   1       97.82      143.64      9.81 o 
  -6  14   1       38.12       63.22      4.76 o 
  -5  14   1     1425.10     1285.75     38.88 o 
  -4  14   1        2.46        3.03      1.88 o 
  -3  14   1        3.86        2.88      3.74 o 
  -2  14   1       13.02        9.52      1.87 o 
  -1  14   1      506.29      559.67     20.41 o 
   0  14   1      374.15      295.79     28.15 o 
   1  14   1      990.55      832.64     19.76 o 
   2  14   1       78.94      107.40      5.53 o 
   3  14   1     1657.37     1549.73     36.20 o 
   4  14   1      605.00      522.00     24.13 o 
   5  14   1     1296.08     1376.97     77.23 o 
   6  14   1       42.85       51.40      4.43 o 
   7  14   1      340.20      333.40      8.24 o 
   8  14   1      374.61      497.49      8.08 o 
  -8  15   1       28.91       30.93      2.62 o 
  -7  15   1       12.92       29.28      3.39 o 
  -6  15   1     1225.68     1331.51     57.43 o 
  -5  15   1      288.45      302.89     15.33 o 
  -4  15   1     2387.44     2241.44     76.16 o 
  -3  15   1       66.31       40.86      4.24 o 
  -2  15   1     1267.05     1341.19     35.48 o 
  -1  15   1        7.26        9.78      4.54 o 
   0  15   1     4227.17     4343.74     96.48 o 
   1  15   1      302.89      294.05     10.17 o 
   2  15   1     3647.77     3608.64    127.81 o 
   3  15   1     1101.21     1013.76     22.97 o 
   4  15   1     3340.37     3233.78    141.70 o 
   5  15   1      217.11      242.74     11.61 o 
   6  15   1      707.90      734.66     22.02 o 
   7  15   1        6.89        2.79      1.94 o 
   8  15   1      287.23      294.38     52.12 o 
  -8  16   1      333.48      399.12     12.22 o 
  -7  16   1       96.43      144.94      6.62 o 
  -6  16   1      262.87      241.70     11.98 o 
  -5  16   1       23.18       12.20      2.48 o 
  -4  16   1      812.67      795.09     31.50 o 
  -3  16   1        9.56       14.64      2.69 o 
  -2  16   1       67.67       70.87      5.95 o 
  -1  16   1       33.96       52.01      4.43 o 
   0  16   1      493.05      381.37     13.76 o 
   1  16   1      172.45      123.10      8.43 o 
   2  16   1      203.79      232.00     11.39 o 
   3  16   1     1210.70     1146.50     34.27 o 
   4  16   1        4.04        2.57      1.95 o 
   5  16   1        2.79        6.41      1.92 o 
   6  16   1      773.86      851.27     24.23 o 
   7  16   1      101.31      133.26      5.40 o 
  -7  17   1       12.53        4.56      0.89 o 
  -6  17   1      118.94      140.78      7.31 o 
  -5  17   1       31.49       17.07      2.50 o 
  -4  17   1      400.31      481.75     20.63 o 
  -3  17   1        5.23        1.73      2.00 o 
  -2  17   1      695.52      694.09     35.66 o 
  -1  17   1      286.93      275.85     11.50 o 
   0  17   1      203.74      195.95     11.97 o 
   1  17   1      211.61      196.42     12.17 o 
   2  17   1        2.81        6.04      1.91 o 
   3  17   1      205.78      191.05     10.19 o 
   4  17   1       78.34       62.14      4.61 o 
   5  17   1        1.32        1.68      2.27 o 
   6  17   1      107.55      103.53      5.64 o 
   7  17   1       13.18        9.11      4.09 o 
  -7  18   1       69.54       63.52      4.75 o 
  -6  18   1        9.59        6.77      1.79 o 
  -5  18   1       26.99       18.53      2.40 o 
  -4  18   1       88.52       63.49      4.57 o 
  -3  18   1      495.36      507.99     20.82 o 
  -2  18   1      173.25      140.48      9.26 o 
  -1  18   1      281.86      269.82     12.37 o 
   0  18   1     1313.14     1339.10     34.27 o 
   1  18   1     1272.51     1333.20     40.98 o 
   2  18   1       99.25       93.07      6.60 o 
   3  18   1      160.29      151.50     12.22 o 
   4  18   1      455.10      489.34     20.13 o 
   5  18   1        3.17        5.66      1.77 o 
   6  18   1       23.37       56.36      9.79 o 
  -6  19   1        4.43        6.27      1.43 o 
  -5  19   1       67.20       56.25      4.63 o 
  -4  19   1      509.11      599.88     25.03 o 
  -3  19   1      238.60      259.35     13.97 o 
  -2  19   1      372.47      492.29     31.94 o 
  -1  19   1      198.38      203.10     10.65 o 
   0  19   1        1.13        0.94      2.27 o 
   1  19   1       14.54       17.77      3.58 o 
   2  19   1      135.52      141.78      8.56 o 
   3  19   1        1.52        2.46      1.71 o 
   4  19   1       78.51      103.43      5.62 o 
   5  19   1      124.01      136.35      7.07 o 
   6  19   1        0.38       -2.76      2.76 o 
  -5  20   1      170.09      168.98      7.76 o 
  -4  20   1      337.36      316.27      8.41 o 
  -3  20   1      623.78      618.00     23.29 o 
  -2  20   1       20.80       14.20      3.77 o 
  -1  20   1      439.97      428.68     15.51 o 
   0  20   1       57.24       45.51      4.63 o 
   1  20   1       58.75       52.79      5.89 o 
   2  20   1       35.47       38.46      4.86 o 
   3  20   1        0.42       -2.40      2.74 o 
   4  20   1        9.93        7.85      1.90 o 
   5  20   1      321.48      239.59     32.23 o 
  -5  21   1        3.71        3.79      1.94 o 
  -4  21   1        5.14        6.41      3.03 o 
  -3  21   1      227.48      237.75      9.01 o 
  -2  21   1      572.15      688.46     23.22 o 
  -1  21   1        2.83        8.48      2.01 o 
   0  21   1      438.57      505.50     16.09 o 
   1  21   1       41.84       31.98      4.11 o 
   2  21   1      294.11      300.83     11.49 o 
   3  21   1       43.04       58.58      6.08 o 
   4  21   1       13.76       20.60      6.16 o 
  -4  22   1      227.91      214.22      8.54 o 
  -3  22   1      251.54      276.11      8.90 o 
  -2  22   1      200.75      204.52      8.72 o 
  -1  22   1        0.01        5.81      1.90 o 
   0  22   1       11.12       10.76      2.27 o 
   1  22   1       54.54       67.22      5.12 o 
   2  22   1        4.06        7.47      1.80 o 
   3  22   1        4.88       17.38      2.85 o 
  -2  23   1      229.52      224.01      7.35 o 
  -1  23   1       14.49        8.94      2.33 o 
   0  23   1       64.57       53.92      5.01 o 
   1  23   1        5.66       11.82      1.89 o 
   2  23   1      142.69      178.48      7.59 o 
 -11   0   2       10.63        5.88      2.71 o 
 -10   0   2      798.48      808.49     23.41 o 
  -9   0   2      379.38      337.83     17.26 o 
  -8   0   2       24.21       39.80      6.79 o 
  -7   0   2       70.19       67.62     18.95 o 
  -6   0   2     5432.59     4941.09    144.96 o 
  -5   0   2     1312.57     1405.98     52.51 o 
  -4   0   2    10382.03     9230.80    128.79 o 
  -3   0   2     1245.53     1453.61     36.19 o 
  -2   0   2    71202.86    58642.57   1767.46 o 
  -1   0   2       12.49       19.00      3.23 o 
   0   0   2    11938.83    10439.81    518.40 o 
   1   0   2       17.58       97.81      7.34 o 
   2   0   2     4010.39     3920.61     74.92 o 
   3   0   2      430.31      321.32     26.33 o 
   4   0   2    33517.86    36038.34    326.88 o 
   5   0   2     3050.47     2806.52    102.55 o 
   6   0   2     5274.19     4937.30    149.47 o 
   7   0   2      896.75      708.29     53.02 o 
   8   0   2     3577.58     3301.72     87.97 o 
   9   0   2        0.55        7.15      1.88 o 
  10   0   2      464.95      444.88     67.08 o 
 -11   1   2       13.27       10.58      2.27 o 
 -10   1   2      263.95      255.77      9.29 o 
  -9   1   2      479.01      497.43     20.61 o 
  -8   1   2      550.50      549.56     18.73 o 
  -7   1   2      216.47      205.60     22.93 o 
  -6   1   2     1218.14     1106.91     48.80 o 
  -5   1   2      676.93      641.25     24.70 o 
  -4   1   2     1187.22     1042.69     26.87 o 
  -3   1   2     1459.20     1200.45     23.83 o 
  -2   1   2      876.05      773.71     13.44 o 
  -1   1   2     3057.48     2825.16     52.78 o 
   0   1   2      901.44      776.50     29.68 o 
   1   1   2     3249.25     3122.38     97.83 o 
   2   1   2     5476.78     5611.88     63.74 o 
   3   1   2      165.97      146.44     13.20 o 
   4   1   2     1687.18     1939.89     53.63 o 
   5   1   2      928.95      852.98     40.21 o 
   6   1   2       88.30      106.84     15.59 o 
   7   1   2      403.52      353.64     11.30 o 
   8   1   2      196.31      151.36      6.82 o 
   9   1   2        1.90        3.44      1.14 o 
  10   1   2       95.28      100.09      5.40 o 
 -11   2   2        2.29        4.18      1.77 o 
 -10   2   2        8.46        6.78      1.41 o 
  -9   2   2     1282.46     1260.64     22.97 o 
  -8   2   2      159.75      174.72      6.86 o 
  -7   2   2     1785.74     2035.16    107.51 o 
  -6   2   2       85.44       73.65     12.67 o 
  -5   2   2     2340.12     2356.06     54.54 o 
  -4   2   2     3101.11     2919.67     58.35 o 
  -3   2   2     3186.86     3620.80     64.92 o 
  -2   2   2     1701.19     1747.66     33.40 o 
  -1   2   2     2614.06     2804.59    124.54 o 
   0   2   2     5804.38     5559.67     52.93 o 
   1   2   2       15.60       12.98      2.61 o 
   2   2   2     1471.14     1666.94     45.54 o 
   3   2   2     3256.32     3283.39     60.11 o 
   4   2   2     3690.71     3953.06     77.29 o 
   5   2   2       25.51       52.62     10.14 o 
   6   2   2     2445.36     2400.79     75.02 o 
   7   2   2       18.14       11.25      1.79 o 
   8   2   2      138.66      146.20      6.62 o 
   9   2   2       73.36       69.20      4.34 o 
  10   2   2        5.91        8.74      1.33 o 
 -11   3   2      213.90      169.74      8.05 o 
 -10   3   2       59.90       77.06      7.10 o 
  -9   3   2      543.09      559.81     15.67 o 
  -8   3   2      476.00      548.41     14.16 o 
  -7   3   2     1823.81     1793.74     27.23 o 
  -6   3   2      327.79      391.44     25.58 o 
  -5   3   2     3577.24     3550.68     68.17 o 
  -4   3   2      193.22      244.30     15.46 o 
  -3   3   2     7536.36     7176.79    195.06 o 
  -2   3   2     3154.11     3029.49     67.23 o 
  -1   3   2    15022.97    13979.38    320.92 o 
   0   3   2       25.97       68.71      3.61 o 
   1   3   2     8257.46     8714.71    159.96 o 
   2   3   2     1037.43     1013.89     34.38 o 
   3   3   2    14348.03    14104.88    129.07 o 
   4   3   2     3344.25     3584.63     75.66 o 
   5   3   2     5361.22     5163.74    102.03 o 
   6   3   2      602.43      515.34     12.83 o 
   7   3   2      966.12      943.26     15.71 o 
   8   3   2       34.63       37.62      4.32 o 
   9   3   2      838.11      827.51     15.01 o 
  10   3   2       40.86       35.59      4.40 o 
 -11   4   2        7.46        5.95      1.24 o 
 -10   4   2      108.67      106.36      4.39 o 
  -9   4   2       10.12        5.60      1.35 o 
  -8   4   2     5224.32     5379.20     54.24 o 
  -7   4   2       98.97      147.34      6.09 o 
  -6   4   2      792.77      819.21     37.87 o 
  -5   4   2       10.45       26.67      6.15 o 
  -4   4   2     2003.50     1966.16     57.35 o 
  -3   4   2     2162.10     2153.10     44.42 o 
  -2   4   2    36950.00    36363.91   1830.52 o 
  -1   4   2    60990.35    56398.54   2065.30 o 
   0   4   2    18410.26    18219.78    212.85 o 
   1   4   2     6489.97     7267.64    144.68 o 
   2   4   2     9050.67     8610.93    363.16 o 
   3   4   2       59.13       68.35      7.92 o 
   4   4   2      958.37      756.30     35.97 o 
   5   4   2      499.06      597.57     35.72 o 
   6   4   2     1078.43     1026.35     22.84 o 
   7   4   2       77.99       61.50      3.99 o 
   8   4   2     2079.60     2000.15     31.14 o 
   9   4   2      743.48      689.56     13.63 o 
  10   4   2      595.58      659.12     13.09 o 
 -11   5   2      121.95       95.04      5.55 o 
 -10   5   2      213.96      189.47     11.51 o 
  -9   5   2      921.14      961.18     24.63 o 
  -8   5   2        4.19       11.32      2.19 o 
  -7   5   2     1928.04     1890.68     51.17 o 
  -6   5   2       51.42       58.90     10.43 o 
  -5   5   2      727.92      712.99     32.25 o 
  -4   5   2        5.52        6.45      3.04 o 
  -3   5   2     2683.33     2796.25     47.95 o 
  -2   5   2       12.57        3.84      2.32 o 
  -1   5   2     7841.67     8596.61    102.87 o 
   0   5   2       32.41       88.38      5.21 o 
   1   5   2        5.35        5.81      2.48 o 
   2   5   2      627.57      687.50     21.40 o 
   3   5   2     1440.32     1573.64     44.85 o 
   4   5   2      317.55      351.00     25.17 o 
   5   5   2       63.16       57.52     11.38 o 
   6   5   2       10.94        8.12      3.90 o 
   7   5   2       41.51       54.85      4.29 o 
   8   5   2        2.51        3.30      2.14 o 
   9   5   2       21.24       22.41      2.55 o 
  10   5   2       48.33       54.48      2.95 o 
 -10   6   2        2.69        1.64      1.26 o 
  -9   6   2       51.95       70.77      4.90 o 
  -8   6   2     1024.18     1007.31     23.07 o 
  -7   6   2      386.00      314.42      9.28 o 
  -6   6   2     1000.91     1059.62     45.16 o 
  -5   6   2       12.89        5.39      5.92 o 
  -4   6   2     1079.47     1101.58     37.57 o 
  -3   6   2     3379.13     3523.09     90.12 o 
  -2   6   2      294.06      196.30     11.34 o 
  -1   6   2        5.25       17.88      3.31 o 
   0   6   2    11015.07    11711.94    201.02 o 
   1   6   2      160.59      196.19     11.82 o 
   2   6   2    11169.88    11560.29    167.94 o 
   3   6   2      662.07      709.24     33.89 o 
   4   6   2     2358.44     2355.16     97.88 o 
   5   6   2      389.76      453.97     32.64 o 
   6   6   2     1609.46     1699.94     26.58 o 
   7   6   2       83.02       76.57      5.16 o 
   8   6   2      649.72      745.29     16.03 o 
   9   6   2        3.96        4.53      1.67 o 
  10   6   2     1114.47     1232.97     16.19 o 
 -10   7   2      119.99      117.13     12.38 o 
  -9   7   2     1003.27     1073.76     25.23 o 
  -8   7   2        5.88       10.54      1.74 o 
  -7   7   2     6039.93     6067.99    131.07 o 
  -6   7   2       43.84       40.22      4.77 o 
  -5   7   2     3655.23     3405.78     66.21 o 
  -4   7   2      627.60      632.05     30.12 o 
  -3   7   2     6445.85     6527.14    156.44 o 
  -2   7   2     3744.28     4032.05     55.00 o 
  -1   7   2      736.45      661.59     21.74 o 
   0   7   2       76.07       56.61      6.29 o 
   1   7   2     5224.82     5039.22     71.51 o 
   2   7   2     4029.16     4639.47     94.95 o 
   3   7   2     5769.30     5248.11    166.23 o 
   4   7   2        8.59        0.23      2.70 o 
   5   7   2     1613.99     1417.81     59.18 o 
   6   7   2      349.80      294.88     11.06 o 
   7   7   2      328.51      262.83      9.64 o 
   8   7   2      369.33      378.98     13.56 o 
   9   7   2      251.36      263.75      9.64 o 
  10   7   2        1.62        1.51      0.74 o 
 -10   8   2        0.01       -0.46      1.40 o 
  -9   8   2      137.00      142.02      9.18 o 
  -8   8   2        7.41       12.79      2.42 o 
  -7   8   2      485.04      442.61     14.94 o 
  -6   8   2      252.19      294.18     10.52 o 
  -5   8   2       61.40       56.39      8.96 o 
  -4   8   2      186.12      244.41     20.24 o 
  -3   8   2      592.20      699.95     29.87 o 
  -2   8   2      209.64      225.40     13.91 o 
  -1   8   2      622.29      762.80     23.65 o 
   0   8   2      491.35      689.14     22.53 o 
   1   8   2     3021.52     3597.13     54.77 o 
   2   8   2      405.39      452.95     24.13 o 
   3   8   2      749.42      738.93     36.34 o 
   4   8   2      227.83      151.07     13.58 o 
   5   8   2      534.59      498.00     14.08 o 
   6   8   2       52.13       76.07      6.96 o 
   7   8   2       31.89       27.44      3.30 o 
   8   8   2        5.40       11.86      2.35 o 
   9   8   2       11.79        8.89      1.75 o 
 -10   9   2      103.78      107.88     10.08 o 
  -9   9   2      995.63     1090.69     24.77 o 
  -8   9   2       95.11      108.26      6.72 o 
  -7   9   2     1205.32     1224.62     35.69 o 
  -6   9   2      103.18      123.50      6.51 o 
  -5   9   2      909.27      860.93     35.91 o 
  -4   9   2       28.01       36.35      6.61 o 
  -3   9   2      472.72      541.72     46.49 o 
  -2   9   2      236.61      327.43     17.23 o 
  -1   9   2    10287.03    11524.88    141.89 o 
   0   9   2      111.79       59.95      6.77 o 
   1   9   2     8439.56     9100.29    266.29 o 
   2   9   2      454.57      505.25     31.81 o 
   3   9   2     3363.65     3483.03     91.15 o 
   4   9   2      868.85      807.59     38.50 o 
   5   9   2     1341.42     1331.90     34.28 o 
   6   9   2     1032.46      948.12     37.36 o 
   7   9   2      108.35       86.44      5.54 o 
   8   9   2      454.56      519.46     15.23 o 
   9   9   2      386.01      458.99     23.03 o 
 -10  10   2      154.42      167.71      9.87 o 
  -9  10   2      155.46      148.13      8.83 o 
  -8  10   2       70.00       82.16      5.90 o 
  -7  10   2      325.18      375.07     14.56 o 
  -6  10   2     3295.67     3137.49     46.50 o 
  -5  10   2        6.85       13.44      2.47 o 
  -4  10   2     2517.41     2525.87     59.54 o 
  -3  10   2        3.53       -1.45      3.93 o 
  -2  10   2     1261.26     1170.82     41.47 o 
  -1  10   2     2660.78     3310.15     84.56 o 
   0  10   2     3365.24     3232.34     63.29 o 
   1  10   2      703.78      763.06     32.74 o 
   2  10   2     2623.88     2615.29     81.54 o 
   3  10   2      226.88      222.14     24.93 o 
   4  10   2     4343.32     3952.03    246.85 o 
   5  10   2      335.33      338.81     19.59 o 
   6  10   2      757.98      650.54     18.74 o 
   7  10   2       53.65       58.50      5.05 o 
   8  10   2      357.91      371.28     11.35 o 
   9  10   2        4.39        4.84      1.23 o 
 -10  11   2      267.69      347.17     11.27 o 
  -9  11   2       11.15        7.15      3.20 o 
  -8  11   2        1.08        3.25      2.59 o 
  -7  11   2      127.96      122.95      8.48 o 
  -6  11   2      186.75      159.53      8.90 o 
  -5  11   2      330.39      344.90     11.57 o 
  -4  11   2      316.18      237.46     23.67 o 
  -3  11   2      350.73      225.18     27.32 o 
  -2  11   2     1497.28     1570.29     66.45 o 
  -1  11   2     2695.91     2931.07     83.52 o 
   0  11   2      709.35      866.34     34.46 o 
   1  11   2       13.31       14.22      5.64 o 
   2  11   2     1017.37      973.70     51.72 o 
   3  11   2       14.73       38.78     11.16 o 
   4  11   2      141.78      126.88      7.04 o 
   5  11   2      745.22      701.23     21.26 o 
   6  11   2      199.39      185.27      9.96 o 
   7  11   2      850.24      864.84     18.71 o 
   8  11   2       37.21       29.06      3.87 o 
   9  11   2        0.10        1.76      2.00 o 
  -9  12   2        2.37        4.09      1.51 o 
  -8  12   2      291.37      332.73     13.82 o 
  -7  12   2      356.95      312.98     27.78 o 
  -6  12   2      145.75      108.80      9.23 o 
  -5  12   2       57.07       69.28      6.38 o 
  -4  12   2      395.90      363.01     11.84 o 
  -3  12   2      391.75      341.63     34.36 o 
  -2  12   2     3071.66     3362.88     97.93 o 
  -1  12   2      886.42      878.72     47.02 o 
   0  12   2     1540.70     1527.39     61.22 o 
   1  12   2     1206.62     1340.34     59.49 o 
   2  12   2      166.46      155.74     21.46 o 
   3  12   2       40.76       36.93      4.67 o 
   4  12   2     1634.00     1607.36     29.73 o 
   5  12   2      467.87      466.16     18.27 o 
   6  12   2      895.94      893.71     25.78 o 
   7  12   2      463.73      560.86     14.47 o 
   8  12   2        6.22        8.05      1.31 o 
   9  12   2       90.97      110.02     14.03 o 
  -9  13   2       80.74       77.72      4.47 o 
  -8  13   2      137.71      166.22      9.60 o 
  -7  13   2       18.07       21.32      5.92 o 
  -6  13   2       54.17       48.76      5.77 o 
  -5  13   2     2161.72     2123.13    109.62 o 
  -4  13   2      760.02      604.45     17.33 o 
  -3  13   2     5724.15     5449.64    144.55 o 
  -2  13   2        7.36       11.11      8.79 o 
  -1  13   2     2335.88     2376.23     79.35 o 
   0  13   2       57.62       82.36     14.65 o 
   1  13   2      366.64      381.06     32.55 o 
   2  13   2       17.41        3.00      2.22 o 
   3  13   2      207.09      151.46      8.64 o 
   4  13   2     1716.38     1788.93     35.91 o 
   5  13   2      845.52      937.88     25.77 o 
   6  13   2        4.15        7.58      3.28 o 
   7  13   2     1101.97     1200.67     21.70 o 
   8  13   2      220.85      270.03      6.23 o 
  -9  14   2        2.66        6.59      1.87 o 
  -8  14   2      209.54      232.07      8.86 o 
  -7  14   2       16.50       13.69      3.21 o 
  -6  14   2        3.29        3.97      2.18 o 
  -5  14   2      137.81      154.48     10.40 o 
  -4  14   2       36.51       21.58      5.10 o 
  -3  14   2      203.72      205.30     11.76 o 
  -2  14   2      598.00      614.02     15.99 o 
  -1  14   2       24.59       17.93      4.42 o 
   0  14   2      477.56      491.81     19.04 o 
   1  14   2       10.62       14.16      1.98 o 
   2  14   2      519.45      507.41     18.39 o 
   3  14   2       29.99       27.24      3.26 o 
   4  14   2       41.69       40.69      3.67 o 
   5  14   2       16.97       16.67      3.07 o 
   6  14   2       25.12       24.65      3.17 o 
   7  14   2      268.19      286.94      7.45 o 
   8  14   2       70.64       75.49      2.77 o 
  -8  15   2        0.00       -0.41      1.24 o 
  -7  15   2       27.62       26.81      4.24 o 
  -6  15   2      160.33      136.41      8.97 o 
  -5  15   2       15.36       21.84      3.82 o 
  -4  15   2        5.36       23.74      5.56 o 
  -3  15   2     1363.28     1133.08     58.45 o 
  -2  15   2     1047.37     1071.31     24.16 o 
  -1  15   2     1048.31     1057.09     18.11 o 
   0  15   2      145.52      131.86      5.11 o 
   1  15   2       32.73       16.48      2.68 o 
   2  15   2        4.84        6.94      1.67 o 
   3  15   2       35.01       16.29      2.24 o 
   4  15   2       12.98       22.82      2.61 o 
   5  15   2      866.85      966.02     30.62 o 
   6  15   2       87.90       78.30      4.17 o 
   7  15   2      493.50      613.34     10.01 o 
  -8  16   2      195.83      238.81      7.05 o 
  -7  16   2        6.80       18.17      2.25 o 
  -6  16   2      804.14      790.66     33.82 o 
  -5  16   2       84.67      120.90      6.83 o 
  -4  16   2     1857.44     2053.50     39.23 o 
  -3  16   2      245.02      264.95     13.16 o 
  -2  16   2      329.10      351.80     13.09 o 
  -1  16   2      367.44      395.41     12.05 o 
   0  16   2      919.04      847.35     36.72 o 
   1  16   2      250.95      219.00      8.10 o 
   2  16   2      259.12      233.49     11.03 o 
   3  16   2      137.82      127.65      5.64 o 
   4  16   2       28.06       28.35      2.49 o 
   5  16   2        4.41        8.43      1.37 o 
   6  16   2      318.96      322.60      7.17 o 
   7  16   2       87.56      102.11      4.54 o 
  -7  17   2      195.20      245.19      8.98 o 
  -6  17   2      363.29      420.59     12.13 o 
  -5  17   2       21.71       19.18      2.76 o 
  -4  17   2      212.46      217.98     10.07 o 
  -3  17   2        0.07       -0.35      1.52 o 
  -2  17   2      797.89      675.02     27.84 o 
  -1  17   2        9.92        7.86      1.89 o 
   0  17   2      119.94      111.58      7.76 o 
   1  17   2     1226.67     1220.02     52.54 o 
   2  17   2      259.07      211.26      9.96 o 
   3  17   2      383.35      449.12     15.46 o 
   4  17   2      602.56      642.43     20.35 o 
   5  17   2      124.29      121.86      7.97 o 
   6  17   2       58.36       67.32      4.27 o 
   7  17   2      162.96      169.76     12.12 o 
  -7  18   2       53.00       45.44      2.54 o 
  -6  18   2        0.24        3.16      1.36 o 
  -5  18   2      383.57      402.59     11.45 o 
  -4  18   2        3.21        3.28      1.69 o 
  -3  18   2       31.80       23.17      3.40 o 
  -2  18   2        1.34       -0.13      1.82 o 
  -1  18   2        1.73        0.23      1.56 o 
   0  18   2       61.17       40.75      5.22 o 
   1  18   2       35.07       33.35      6.27 o 
   2  18   2      500.30      452.45     15.11 o 
   3  18   2        9.74        7.34      2.25 o 
   4  18   2      312.52      305.78      9.64 o 
   5  18   2      105.97      112.49     11.87 o 
   6  18   2      236.43      283.67     17.43 o 
  -6  19   2       43.83       64.81      4.80 o 
  -5  19   2      357.78      377.60     10.34 o 
  -4  19   2       16.61        6.19      1.85 o 
  -3  19   2        5.73       12.04      2.67 o 
  -2  19   2      190.77      162.31      8.83 o 
  -1  19   2     1359.02     1283.79     28.33 o 
   0  19   2      395.67      368.24     14.75 o 
   1  19   2      699.14      690.49     21.39 o 
   2  19   2        5.32       13.94      2.75 o 
   3  19   2     1163.82     1235.24     44.94 o 
   4  19   2        8.60       13.41      2.84 o 
   5  19   2      299.35      257.91     12.51 o 
   6  19   2      172.47      173.36     11.19 o 
  -6  20   2      177.00      195.98     10.20 o 
  -5  20   2      119.34      160.07      5.99 o 
  -4  20   2      199.93      247.97     14.18 o 
  -3  20   2       31.14       44.44      4.20 o 
  -2  20   2       70.33       53.83      6.32 o 
  -1  20   2      260.46      230.58     10.78 o 
   0  20   2      251.62      301.95     11.31 o 
   1  20   2        1.48        3.33      2.32 o 
   2  20   2      132.66      172.76      9.18 o 
   3  20   2        0.32       -0.79      1.69 o 
   4  20   2       11.78       15.71      3.08 o 
   5  20   2       36.37       22.38      6.00 o 
  -5  21   2        1.97        4.41      2.41 o 
  -4  21   2       53.74       61.23      5.46 o 
  -3  21   2        0.29        2.61      1.61 o 
  -2  21   2      528.10      549.39     26.75 o 
  -1  21   2      284.71      346.78     12.78 o 
   0  21   2       42.61       41.51      4.65 o 
   1  21   2       15.91       30.28      3.73 o 
   2  21   2      182.07      163.05     10.39 o 
   3  21   2        4.92        4.16      1.91 o 
   4  21   2       58.27       67.47      7.01 o 
  -4  22   2       10.24       13.43      2.39 o 
  -3  22   2        0.14        1.60      1.52 o 
  -2  22   2      257.06      252.35      9.57 o 
  -1  22   2       12.47       15.57      2.52 o 
   0  22   2      571.63      607.44     17.36 o 
   1  22   2        5.31        2.28      1.27 o 
   2  22   2      307.30      307.97     12.01 o 
   3  22   2        1.81       -0.37      2.07 o 
  -2  23   2       12.83       11.77      2.46 o 
  -1  23   2        7.74       17.46      2.76 o 
   0  23   2        0.32        0.33      1.22 o 
   1  23   2        4.28       10.35      2.13 o 
 -11   1   3      240.39      207.05      9.31 o 
 -10   1   3     1341.61     1222.36    141.20 o 
  -9   1   3       20.58       41.19      4.64 o 
  -8   1   3     3361.37     3697.34    165.46 o 
  -7   1   3      726.36      751.37     50.67 o 
  -6   1   3      376.81      398.72     24.87 o 
  -5   1   3       16.99       20.16      4.12 o 
  -4   1   3     5759.58     5348.96     69.02 o 
  -3   1   3      101.70       89.13      6.61 o 
  -2   1   3    37203.22    32878.60    390.45 o 
  -1   1   3      594.10      817.37     21.70 o 
   0   1   3    19373.58    18868.17    106.94 o 
   1   1   3      329.23      399.97     12.24 o 
   2   1   3     4200.36     3851.21     64.78 o 
   3   1   3      147.43      250.97     16.80 o 
   4   1   3       94.34       85.78     11.45 o 
   5   1   3      283.42      217.13     20.69 o 
   6   1   3      833.20      971.02     20.64 o 
   7   1   3       84.15       46.85      3.60 o 
   8   1   3      883.58      885.44     14.08 o 
   9   1   3       32.04       33.05      2.93 o 
  10   1   3      599.72      762.31     13.32 o 
 -11   2   3        9.56        8.05      2.06 o 
 -10   2   3      331.36      272.65     27.34 o 
  -9   2   3     1747.13     1869.11     28.91 o 
  -8   2   3      135.36      185.63     11.57 o 
  -7   2   3     1622.37     1615.89     41.39 o 
  -6   2   3      166.41      213.87     18.49 o 
  -5   2   3     3412.60     3125.37     54.11 o 
  -4   2   3     2491.82     2442.45     59.72 o 
  -3   2   3    13949.73    13878.08    289.77 o 
  -2   2   3     3058.92     3048.40     70.92 o 
  -1   2   3     2387.92     2279.31     48.59 o 
   0   2   3      356.85      502.95     24.93 o 
   1   2   3    12098.00    12183.30    169.86 o 
   2   2   3      144.63      181.14     10.96 o 
   3   2   3    13664.51    13713.95    177.01 o 
   4   2   3      850.24      913.85     37.57 o 
   5   2   3     4891.54     4740.15     96.06 o 
   6   2   3      170.97      178.46      6.30 o 
   7   2   3     2031.55     1993.33     30.25 o 
   8   2   3      250.94      227.25      7.78 o 
   9   2   3      644.76      702.75     13.10 o 
  10   2   3      264.64      277.21      7.91 o 
 -11   3   3      246.08      205.52      9.14 o 
 -10   3   3       17.02        9.37      3.10 o 
  -9   3   3       98.49      104.09      6.12 o 
  -8   3   3     1780.45     1888.50    110.61 o 
  -7   3   3     2942.87     3161.87    145.16 o 
  -6   3   3     3499.23     3379.00     74.56 o 
  -5   3   3       84.92      118.50     12.52 o 
  -4   3   3      476.75      449.08     18.39 o 
  -3   3   3      250.19      321.58     11.83 o 
  -2   3   3     1321.24     1293.95     47.67 o 
  -1   3   3    10905.95    12024.59     69.36 o 
   0   3   3      448.09      613.23     21.48 o 
   1   3   3     3570.07     3707.22    104.59 o 
   2   3   3     2227.68     2266.61     56.23 o 
   3   3   3     3978.16     3907.41     69.00 o 
   4   3   3      881.40      691.66     33.46 o 
   5   3   3       81.95       98.67     14.15 o 
   6   3   3        4.37       17.79      1.95 o 
   7   3   3      412.51      336.53      9.52 o 
   8   3   3       66.50       61.34      4.84 o 
   9   3   3       83.73       84.47      3.71 o 
  10   3   3      128.38      190.18      6.35 o 
 -11   4   3       89.44       71.95      5.32 o 
 -10   4   3      187.21      161.23      8.58 o 
  -9   4   3      484.28      446.54     13.69 o 
  -8   4   3       45.90       35.27      4.90 o 
  -7   4   3     1636.12     1623.56     67.37 o 
  -6   4   3       15.37        2.76      3.48 o 
  -5   4   3      663.98      660.01     29.85 o 
  -4   4   3     2397.95     2913.97     81.75 o 
  -3   4   3      209.68      259.37     11.09 o 
  -2   4   3      708.66      690.40     23.89 o 
  -1   4   3     2736.52     2525.28     89.82 o 
   0   4   3      596.19      787.52     19.75 o 
   1   4   3     2883.63     3009.41     76.74 o 
   2   4   3      195.77      270.84     13.34 o 
   3   4   3     6226.27     6704.27    128.57 o 
   4   4   3      269.32      281.66     22.07 o 
   5   4   3     1081.79     1043.12     47.36 o 
   6   4   3      662.80      600.87     12.21 o 
   7   4   3     1716.67     1570.83     25.04 o 
   8   4   3      231.13      192.68      8.51 o 
   9   4   3      499.78      554.94     11.52 o 
  10   4   3       15.77       16.30      2.23 o 
 -11   5   3      477.21      410.30     26.24 o 
 -10   5   3      518.07      522.72     20.10 o 
  -9   5   3      175.35      159.04      6.99 o 
  -8   5   3        3.48        6.22      2.04 o 
  -7   5   3      170.18      150.54      7.76 o 
  -6   5   3     4726.73     4338.41     88.04 o 
  -5   5   3      253.23      215.09     17.55 o 
  -4   5   3     5553.47     5323.89    117.47 o 
  -3   5   3      232.87      189.47     11.54 o 
  -2   5   3     6776.35     6868.71    110.38 o 
  -1   5   3     2182.53     2507.39     68.46 o 
   0   5   3     5952.32     5981.63     89.65 o 
   1   5   3     2301.41     2394.46     38.28 o 
   2   5   3     1152.68     1034.39     27.76 o 
   3   5   3     1657.09     2069.58     55.75 o 
   4   5   3     8221.04     7883.44    228.06 o 
   5   5   3      338.88      290.27     26.67 o 
   6   5   3      699.40      537.83     12.79 o 
   7   5   3      128.04      122.88      7.02 o 
   8   5   3      363.99      355.65     11.19 o 
   9   5   3      132.05      108.97      5.05 o 
  10   5   3      261.07      300.44      9.07 o 
 -10   6   3       10.78        9.69      2.59 o 
  -9   6   3      112.92      128.69      7.46 o 
  -8   6   3       30.47       25.37      3.57 o 
  -7   6   3      121.19      118.61      6.14 o 
  -6   6   3      273.39      307.12     23.94 o 
  -5   6   3      177.17      157.08     13.58 o 
  -4   6   3     3516.24     3942.33     71.33 o 
  -3   6   3     1924.02     1763.26     45.01 o 
  -2   6   3     3760.44     3928.56     77.10 o 
  -1   6   3      391.65      356.22     16.12 o 
   0   6   3      264.55      347.11     11.60 o 
   1   6   3     3603.24     3786.52     53.96 o 
   2   6   3     2497.76     2447.33     62.80 o 
   3   6   3     1512.38     1386.13     47.91 o 
   4   6   3       97.36       91.37     11.50 o 
   5   6   3      170.72      119.86     14.14 o 
   6   6   3      628.66      643.94     15.97 o 
   7   6   3      638.32      502.05     14.22 o 
   8   6   3      325.63      287.77     11.33 o 
   9   6   3       14.07       10.87      1.60 o 
 -10   7   3        0.48        0.76      2.16 o 
  -9   7   3      164.87      163.55      8.44 o 
  -8   7   3     1196.23     1128.82     29.54 o 
  -7   7   3     4086.74     4001.42     79.48 o 
  -6   7   3     1012.87      927.44     20.73 o 
  -5   7   3      111.83      112.80     11.99 o 
  -4   7   3     2507.11     2607.17     60.63 o 
  -3   7   3      525.55      505.40     21.70 o 
  -2   7   3     5075.73     5459.31     67.14 o 
  -1   7   3        0.32        3.69      2.34 o 
   0   7   3     2766.64     3202.29    106.46 o 
   1   7   3     1631.21     1865.46     39.84 o 
   2   7   3     7307.93     8150.93    231.90 o 
   3   7   3     1404.29     1605.84     56.85 o 
   4   7   3     5430.97     5314.61    205.93 o 
   5   7   3       28.55       31.90      3.31 o 
   6   7   3      522.11      478.57     12.72 o 
   7   7   3       85.60       71.70      5.00 o 
   8   7   3      114.77      151.76      8.27 o 
   9   7   3        2.11        1.80      1.09 o 
 -10   8   3        4.87        4.78      1.73 o 
  -9   8   3      233.20      249.05     10.34 o 
  -8   8   3       43.42       44.62      4.48 o 
  -7   8   3     1805.04     1716.43     29.78 o 
  -6   8   3      163.71      156.72      7.11 o 
  -5   8   3     4421.74     4279.90     76.66 o 
  -4   8   3     1012.64     1004.98     34.97 o 
  -3   8   3    17430.78    17704.85    337.96 o 
  -2   8   3     3444.42     4227.16     70.07 o 
  -1   8   3     3676.89     3985.58     66.39 o 
   0   8   3     2936.70     3280.75     51.44 o 
   1   8   3     1593.09     1543.71     37.94 o 
   2   8   3      235.51      135.13     12.20 o 
   3   8   3     7140.56     7299.33    298.17 o 
   4   8   3      589.83      607.32     38.31 o 
   5   8   3     3582.19     3708.69    114.07 o 
   6   8   3      231.39      191.98      8.30 o 
   7   8   3      342.82      342.93     10.87 o 
   8   8   3        0.94        0.47      1.52 o 
   9   8   3      823.11      852.32     12.39 o 
 -10   9   3      264.15      292.06     11.45 o 
  -9   9   3       61.66       60.69      4.91 o 
  -8   9   3      158.73      170.88      8.69 o 
  -7   9   3      121.13      112.92      7.20 o 
  -6   9   3       17.90        9.86      2.05 o 
  -5   9   3      303.44      360.89     23.10 o 
  -4   9   3     1373.80     1233.53     39.14 o 
  -3   9   3      559.46      606.12     26.01 o 
  -2   9   3     2417.87     2250.93     47.69 o 
  -1   9   3      487.83      492.77     23.36 o 
   0   9   3     4828.20     5114.66     66.85 o 
   1   9   3      675.23      814.75     28.45 o 
   2   9   3     1482.02     1331.30     54.79 o 
   3   9   3      109.85       99.88     12.91 o 
   4   9   3      425.94      349.94     25.36 o 
   5   9   3       17.96       17.00      3.09 o 
   6   9   3     2033.11     1810.31     27.64 o 
   7   9   3      129.64      111.13      6.22 o 
   8   9   3       78.77       54.53      4.27 o 
   9   9   3       84.26       91.25      3.81 o 
 -10  10   3        3.83        5.62      1.59 o 
  -9  10   3       51.33       54.28      6.01 o 
  -8  10   3        1.11        3.30      1.67 o 
  -7  10   3      140.97      127.80      7.83 o 
  -6  10   3      339.73      291.86     10.91 o 
  -5  10   3       26.86       23.42      2.81 o 
  -4  10   3     1165.34     1256.69     50.43 o 
  -3  10   3        9.79       37.13      6.64 o 
  -2  10   3     1582.63     1600.66     40.62 o 
  -1  10   3      317.67      314.92     20.85 o 
   0  10   3      497.69      495.28     21.69 o 
   1  10   3       14.05        4.85      5.20 o 
   2  10   3     1443.49     1543.04     62.42 o 
   3  10   3       22.01       22.18     13.46 o 
   4  10   3      146.91      172.11      7.37 o 
   5  10   3     2276.32     2379.10     97.42 o 
   6  10   3       14.87       14.57      2.28 o 
   7  10   3       26.54       31.47      3.75 o 
   8  10   3        9.50        9.21      2.59 o 
   9  10   3        2.99        3.15      0.96 o 
 -10  11   3       39.86       38.05      2.78 o 
  -9  11   3       17.78        9.00      4.80 o 
  -8  11   3      910.82      944.96     19.93 o 
  -7  11   3        0.04        5.89      2.10 o 
  -6  11   3     1841.16     1799.15     29.81 o 
  -5  11   3       55.10       26.42      3.41 o 
  -4  11   3     2841.27     2907.20     80.40 o 
  -3  11   3       76.99       88.91     17.18 o 
  -2  11   3     2703.85     3047.20     68.60 o 
  -1  11   3     1172.66     1274.39     42.23 o 
   0  11   3     2325.13     2512.27     59.40 o 
   1  11   3     1158.50     1277.34     44.22 o 
   2  11   3     2128.64     2132.77     76.15 o 
   3  11   3       71.02       63.46     14.37 o 
   4  11   3     2693.20     2721.67     57.66 o 
   5  11   3      769.08      702.68     19.27 o 
   6  11   3      995.50      994.98     18.50 o 
   7  11   3      183.51      195.59      9.00 o 
   8  11   3      538.95      552.75     13.09 o 
   9  11   3       56.30       69.49      4.34 o 
  -9  12   3      770.04      926.75     56.26 o 
  -8  12   3        7.98       22.80      5.37 o 
  -7  12   3      298.95      268.74     14.06 o 
  -6  12   3      166.75      164.87     11.19 o 
  -5  12   3        9.88        8.51      3.26 o 
  -4  12   3       44.69       44.56      4.18 o 
  -3  12   3       45.89       48.01     12.48 o 
  -2  12   3      177.15      112.40     18.17 o 
  -1  12   3     1559.22     1371.64     58.38 o 
   0  12   3      587.05      676.39     40.44 o 
   1  12   3     2480.63     2727.55     66.42 o 
   2  12   3        2.03       -0.24     14.16 o 
   3  12   3        3.43       -0.19      2.10 o 
   4  12   3      134.09      109.29      7.05 o 
   5  12   3        5.22       23.32      3.75 o 
   6  12   3      237.48      276.51     11.69 o 
   7  12   3      142.59      124.49      6.47 o 
   8  12   3        0.77        0.89      0.93 o 
  -9  13   3      256.05      274.85      7.32 o 
  -8  13   3      127.60      130.88      9.10 o 
  -7  13   3      419.34      397.97     18.86 o 
  -6  13   3        6.28        3.84      3.01 o 
  -5  13   3      122.79      105.80      8.82 o 
  -4  13   3      123.18       80.36      6.25 o 
  -3  13   3       25.53       19.93      4.19 o 
  -2  13   3      193.70      236.02     25.64 o 
  -1  13   3      141.44       95.19     15.55 o 
   0  13   3      341.63      432.51     33.04 o 
   1  13   3        8.12       36.19      9.96 o 
   2  13   3      425.31      439.79     20.19 o 
   3  13   3       12.02       16.55      8.09 o 
   4  13   3        7.94       -0.03      2.53 o 
   5  13   3        0.10        1.17      1.91 o 
   6  13   3        3.05        0.10      1.51 o 
   7  13   3      285.42      289.32      9.06 o 
   8  13   3       33.68       25.88      1.73 o 
  -9  14   3      223.26      275.43      7.56 o 
  -8  14   3      260.65      363.54     19.93 o 
  -7  14   3      367.17      331.98     18.73 o 
  -6  14   3      151.33      186.43     12.80 o 
  -5  14   3      157.81      181.24     15.21 o 
  -4  14   3      623.56      535.25     24.36 o 
  -3  14   3        3.03       13.31      4.17 o 
  -2  14   3       26.80       63.62      4.61 o 
  -1  14   3     8611.04     8205.65    101.38 o 
   0  14   3      103.61      122.04      6.22 o 
   1  14   3     1397.58     1382.49     51.95 o 
   2  14   3      634.13      633.16     17.61 o 
   3  14   3      561.38      526.94     13.68 o 
   4  14   3        5.20        4.76      1.90 o 
   5  14   3      714.55      640.01     14.21 o 
   6  14   3      775.12      930.47     18.73 o 
   7  14   3      669.90      734.20     11.56 o 
   8  14   3        0.85        0.96      0.81 o 
  -8  15   3      120.53      179.01     10.78 o 
  -7  15   3        0.83       -0.09      1.89 o 
  -6  15   3      681.98      772.20     40.99 o 
  -5  15   3      362.51      241.83     16.12 o 
  -4  15   3      120.20      127.34      8.85 o 
  -3  15   3      201.31      130.23     10.23 o 
  -2  15   3      696.48      665.14     20.16 o 
  -1  15   3        2.63       11.68      2.44 o 
   0  15   3     1095.71     1013.44     39.49 o 
   1  15   3      174.39      157.02      6.04 o 
   2  15   3     2913.50     2680.35     93.28 o 
   3  15   3      542.63      472.28     12.87 o 
   4  15   3     1236.00     1124.75     31.96 o 
   5  15   3       15.74       23.52      2.78 o 
   6  15   3      395.85      413.86      9.40 o 
   7  15   3      218.25      267.78      7.18 o 
  -8  16   3       88.54       85.53      4.71 o 
  -7  16   3       15.45        2.54      2.34 o 
  -6  16   3       21.93       23.62      3.81 o 
  -5  16   3      615.32      678.88     46.16 o 
  -4  16   3      804.31      745.74     23.93 o 
  -3  16   3        7.29       12.70      4.69 o 
  -2  16   3     2498.53     2187.34     34.44 o 
  -1  16   3        6.86        5.93      1.80 o 
   0  16   3      105.33       72.74      4.32 o 
   1  16   3       94.82       80.60      5.21 o 
   2  16   3      172.26      187.00      7.26 o 
   3  16   3       57.86       45.95      4.11 o 
   4  16   3       70.97       51.18      4.08 o 
   5  16   3      380.76      429.96     19.37 o 
   6  16   3      609.20      760.01     23.29 o 
   7  16   3        0.12        0.06      1.26 o 
  -7  17   3       32.04       14.96      1.84 o 
  -6  17   3      247.25      285.81      8.94 o 
  -5  17   3       52.16       29.49      3.47 o 
  -4  17   3      269.92      260.75     17.75 o 
  -3  17   3       38.02       19.57      3.35 o 
  -2  17   3      625.90      574.87     14.71 o 
  -1  17   3      824.74      676.27     16.29 o 
   0  17   3       28.71       25.55      3.84 o 
   1  17   3       18.70        7.74      1.87 o 
   2  17   3      179.09      154.65      6.53 o 
   3  17   3       25.42       26.46      2.40 o 
   4  17   3      169.13      150.55      9.52 o 
   5  17   3        1.45        3.00      1.47 o 
   6  17   3       25.53       27.34      2.98 o 
  -7  18   3        1.68       -0.23      0.99 o 
  -6  18   3        8.32        2.74      1.17 o 
  -5  18   3      320.82      366.85     16.31 o 
  -4  18   3       87.97      135.69      7.52 o 
  -3  18   3     1769.59     1920.28    120.95 o 
  -2  18   3      207.67      222.28     10.15 o 
  -1  18   3      701.19      706.31     16.28 o 
   0  18   3       63.06       34.43      4.66 o 
   1  18   3      286.95      224.01     11.30 o 
   2  18   3       64.05       59.31      4.65 o 
   3  18   3      478.93      485.44     24.48 o 
   4  18   3        8.64       19.61      2.72 o 
   5  18   3      298.67      369.79     18.10 o 
   6  18   3       26.89       26.01      5.28 o 
  -6  19   3      318.21      389.44     11.07 o 
  -5  19   3      115.07      137.17      6.39 o 
  -4  19   3        2.42        2.35      1.48 o 
  -3  19   3        0.24        4.52      2.16 o 
  -2  19   3       78.33       61.32      5.26 o 
  -1  19   3       76.60       66.45      6.11 o 
   0  19   3       67.71       80.36      6.88 o 
   1  19   3      596.72      589.81     28.98 o 
   2  19   3        3.82       10.96      3.14 o 
   3  19   3      215.70      234.36     13.29 o 
   4  19   3       40.14       44.42      7.28 o 
   5  19   3       76.33       66.37      5.27 o 
  -6  20   3       45.64       33.53      2.36 o 
  -5  20   3      730.80      787.46     14.43 o 
  -4  20   3       30.96       53.50      5.78 o 
  -3  20   3      388.54      426.13     27.71 o 
  -2  20   3       22.68       43.62      5.71 o 
  -1  20   3        0.26        0.78      2.29 o 
   0  20   3      298.49      230.99      9.57 o 
   1  20   3       72.92       49.22      5.08 o 
   2  20   3      660.10      655.20     35.15 o 
   3  20   3       78.20       57.87      6.20 o 
   4  20   3        1.96        3.30      1.56 o 
  -5  21   3       80.59       94.72      9.03 o 
  -4  21   3      283.53      351.57     14.64 o 
  -3  21   3       32.37       15.70      3.21 o 
  -2  21   3        5.37        6.59      2.14 o 
  -1  21   3        0.06        1.09      1.49 o 
   0  21   3        9.85       10.67      2.52 o 
   1  21   3       28.26       23.83      3.22 o 
   2  21   3       83.04       93.00      7.28 o 
   3  21   3       18.59       10.16      1.84 o 
   4  21   3      322.27      331.29     13.52 o 
  -4  22   3      146.32      153.85      7.31 o 
  -3  22   3        4.02        1.80      1.56 o 
  -2  22   3        0.66        1.97      1.49 o 
  -1  22   3      213.03      277.84     12.69 o 
   0  22   3       88.33       66.17      4.72 o 
   1  22   3      165.32      236.56     10.67 o 
   2  22   3       44.69       40.60      4.04 o 
   3  22   3       16.80        3.45      1.47 o 
  -2  23   3       21.20        9.83      2.00 o 
  -1  23   3       69.07       72.20      5.24 o 
   0  23   3        6.95       -0.68      3.06 o 
 -11   0   4      421.43      306.97     16.46 o 
 -10   0   4     1306.41     1102.20     70.76 o 
  -9   0   4     2568.91     2629.86     59.09 o 
  -8   0   4      497.05      509.94     28.02 o 
  -7   0   4        9.78       44.67     17.56 o 
  -6   0   4     1917.69     1703.43     63.57 o 
  -5   0   4      177.09      327.02     24.11 o 
  -4   0   4      291.69      396.50     23.11 o 
  -3   0   4     7116.92     7111.78    147.15 o 
  -2   0   4     3073.48     2612.75    158.57 o 
  -1   0   4     9370.10    11229.20    500.65 o 
   0   0   4       48.35       41.87      4.49 o 
   1   0   4     5551.73     5383.41    119.59 o 
   2   0   4    18318.16    18604.61    776.92 o 
   3   0   4      788.42      841.60     44.23 o 
   4   0   4     5640.88     5363.42    128.23 o 
   5   0   4      267.31      352.06     36.60 o 
   6   0   4     2675.33     2276.20    209.89 o 
   7   0   4     2034.56     1772.99     40.64 o 
   8   0   4      806.70      814.41     18.57 o 
   9   0   4      445.40      479.26     17.84 o 
 -11   1   4       99.14       75.23      5.86 o 
 -10   1   4      229.74      181.61      7.91 o 
  -9   1   4      235.51      242.90     12.69 o 
  -8   1   4      933.20      975.93     27.31 o 
  -7   1   4      198.50      222.70     18.65 o 
  -6   1   4      304.26      314.63     19.30 o 
  -5   1   4     3396.18     3358.58     54.78 o 
  -4   1   4      132.61      189.15     11.18 o 
  -3   1   4        5.66        2.18      3.20 o 
  -2   1   4       19.10       16.23      2.33 o 
  -1   1   4     1697.76     1747.59     77.52 o 
   0   1   4     2121.49     2144.10     30.68 o 
   1   1   4     8389.25     8281.35    121.45 o 
   2   1   4     1045.71     1157.94     27.79 o 
   3   1   4     1760.54     1765.79     45.24 o 
   4   1   4      974.52      931.26     37.87 o 
   5   1   4      590.41      564.09     32.75 o 
   6   1   4       32.76       19.90      2.37 o 
   7   1   4      703.31      595.71     11.18 o 
   8   1   4      575.89      496.62     11.99 o 
   9   1   4      332.10      377.06     11.11 o 
 -11   2   4      332.69      263.43     10.67 o 
 -10   2   4       37.59       38.11      3.59 o 
  -9   2   4        1.26       -2.14      2.88 o 
  -8   2   4     2007.29     1963.78     77.83 o 
  -7   2   4      309.50      405.46     17.20 o 
  -6   2   4     4593.70     4463.08     83.45 o 
  -5   2   4     1771.07     1651.23     43.75 o 
  -4   2   4     1800.04     1924.91     36.64 o 
  -3   2   4      248.70      206.90     10.20 o 
  -2   2   4     1534.11     1561.16     59.03 o 
  -1   2   4      158.62       99.69      8.42 o 
   0   2   4        2.74       23.28      3.84 o 
   1   2   4     1120.91     1070.91     26.42 o 
   2   2   4     5294.62     5294.14     66.54 o 
   3   2   4     1642.52     1847.78     46.93 o 
   4   2   4      653.88      508.72     28.44 o 
   5   2   4      572.44      478.33     30.77 o 
   6   2   4       75.72      110.97      7.45 o 
   7   2   4        5.88        7.04      1.32 o 
   8   2   4      132.66      139.63      5.89 o 
   9   2   4      328.28      351.52      8.26 o 
 -11   3   4      461.80      390.59     16.79 o 
 -10   3   4      180.82      177.72      7.78 o 
  -9   3   4     1635.13     1508.11     35.70 o 
  -8   3   4      201.15      227.43     12.98 o 
  -7   3   4     2552.74     2661.90     75.95 o 
  -6   3   4        1.42        7.88      5.97 o 
  -5   3   4     5838.94     5489.33    124.22 o 
  -4   3   4      817.65      709.10     22.81 o 
  -3   3   4    14320.12    14535.76    328.92 o 
  -2   3   4      513.07      565.31     18.55 o 
  -1   3   4    11579.91    11828.20    366.30 o 
   0   3   4     4448.21     4945.14    143.60 o 
   1   3   4    10401.11    11118.87    462.83 o 
   2   3   4        6.21       11.37      3.47 o 
   3   3   4    11122.75    11730.58    122.02 o 
   4   3   4        1.06       19.63      9.93 o 
   5   3   4     2807.77     2986.13     78.85 o 
   6   3   4       18.69       14.15      1.92 o 
   7   3   4      219.82      260.95     10.17 o 
   8   3   4       46.86       37.63      3.20 o 
   9   3   4      596.46      684.92     11.14 o 
 -11   4   4        0.45        2.12      1.21 o 
 -10   4   4      616.31      575.10     13.20 o 
  -9   4   4      487.25      422.75     13.85 o 
  -8   4   4      185.84      208.42     10.11 o 
  -7   4   4        0.40        3.35      1.99 o 
  -6   4   4        2.51        5.93      5.28 o 
  -5   4   4      560.97      507.21     30.35 o 
  -4   4   4    18878.23    20377.88    555.52 o 
  -3   4   4     8493.17     9725.22    220.32 o 
  -2   4   4     1759.57     1561.05     56.38 o 
  -1   4   4      318.18      340.34     10.05 o 
   0   4   4    10645.19    11009.11    303.13 o 
   1   4   4     1154.35     1299.02     38.99 o 
   2   4   4     1247.72     1132.89     38.77 o 
   3   4   4     2808.66     3327.91    113.92 o 
   4   4   4      763.77      833.20     38.52 o 
   5   4   4     2181.96     1974.30     39.00 o 
   6   4   4     3094.88     2755.96     41.63 o 
   7   4   4      635.96      526.92     14.27 o 
   8   4   4      826.11      814.71     12.02 o 
   9   4   4        1.08        2.26      1.40 o 
 -11   5   4       49.83       49.41      6.92 o 
 -10   5   4      125.55      128.15      6.60 o 
  -9   5   4      118.60      105.47      6.98 o 
  -8   5   4      455.50      432.28     16.30 o 
  -7   5   4       11.41       21.27      4.11 o 
  -6   5   4      178.27      152.40     16.21 o 
  -5   5   4      766.29      855.09     41.04 o 
  -4   5   4      103.45      143.53     11.52 o 
  -3   5   4     5749.39     6813.48    165.21 o 
  -2   5   4     1623.27     2031.93     36.45 o 
  -1   5   4       12.48       28.46      2.96 o 
   0   5   4     1772.17     1994.28     44.95 o 
   1   5   4      679.49      655.58     19.90 o 
   2   5   4      314.88      373.63     23.00 o 
   3   5   4        9.97       22.98      5.36 o 
   4   5   4        7.96        7.78      3.99 o 
   5   5   4      180.54      202.71      7.14 o 
   6   5   4       20.92       23.89      2.98 o 
   7   5   4      259.68      241.34      9.71 o 
   8   5   4        0.51        1.64      0.99 o 
   9   5   4       33.21       44.48      2.95 o 
 -10   6   4      748.74      704.53     23.14 o 
  -9   6   4      291.29      279.10     11.33 o 
  -8   6   4      544.59      543.30     22.55 o 
  -7   6   4      218.01      197.09      7.98 o 
  -6   6   4      279.52      260.59     21.89 o 
  -5   6   4        3.89       19.80      6.67 o 
  -4   6   4     2085.25     1781.32     44.23 o 
  -3   6   4      331.85      386.74     15.87 o 
  -2   6   4     1016.65      969.13     33.17 o 
  -1   6   4       45.97       47.43      6.18 o 
   0   6   4     9554.93    10275.07    159.14 o 
   1   6   4       38.68       31.29      4.11 o 
   2   6   4     1412.67     1289.09     42.12 o 
   3   6   4     2894.76     3361.43    181.74 o 
   4   6   4     3439.81     3604.60    185.33 o 
   5   6   4     2857.38     2816.56    110.72 o 
   6   6   4     1201.61     1222.73     21.88 o 
   7   6   4        8.79        9.71      1.80 o 
   8   6   4      838.89      878.69     18.83 o 
   9   6   4       57.45       67.16      3.40 o 
 -10   7   4       30.91       32.99      2.82 o 
  -9   7   4      851.96      886.53     23.48 o 
  -8   7   4      109.60      108.15      7.40 o 
  -7   7   4      991.61      946.04     32.00 o 
  -6   7   4       70.04       62.95      4.47 o 
  -5   7   4     1070.76     1149.90     43.47 o 
  -4   7   4      105.76       83.48      9.49 o 
  -3   7   4     8972.07     9316.82    201.89 o 
  -2   7   4      468.65      462.69     20.47 o 
  -1   7   4     3658.36     3414.94    108.24 o 
   0   7   4     1829.11     2192.32     56.47 o 
   1   7   4     1182.06     1081.52     32.25 o 
   2   7   4     1592.37     1591.04     64.74 o 
   3   7   4     2352.64     2101.62    102.57 o 
   4   7   4      164.65      152.73     15.83 o 
   5   7   4     2019.11     1927.28     59.42 o 
   6   7   4      490.59      529.07     12.34 o 
   7   7   4     1623.32     1485.29     23.61 o 
   8   7   4       84.26       77.30      5.57 o 
   9   7   4      132.45      125.15      4.42 o 
 -10   8   4       16.74       10.07      1.68 o 
  -9   8   4       86.42       83.24      6.47 o 
  -8   8   4        5.22        6.72      1.91 o 
  -7   8   4      197.71      197.76      9.32 o 
  -6   8   4      126.93      120.63      8.19 o 
  -5   8   4       75.21       82.27     11.62 o 
  -4   8   4       21.82       32.90      6.39 o 
  -3   8   4      318.84      285.13     15.27 o 
  -2   8   4       29.99       50.59      7.09 o 
  -1   8   4      232.92      254.91     15.05 o 
   0   8   4       24.33       42.34      6.32 o 
   1   8   4     1069.74     1141.56     34.44 o 
   2   8   4      107.92      197.67     15.44 o 
   3   8   4      537.27      489.53     25.06 o 
   4   8   4      280.34      443.97     35.72 o 
   5   8   4      515.90      532.96     14.97 o 
   6   8   4       60.11       54.68      3.56 o 
   7   8   4        0.04        1.53      1.30 o 
   8   8   4       49.63       50.86      4.36 o 
   9   8   4        6.96        5.77      1.01 o 
 -10   9   4       20.65       22.16      2.86 o 
  -9   9   4      257.36      249.09     10.71 o 
  -8   9   4       37.15       32.65      4.26 o 
  -7   9   4      505.41      470.24     14.70 o 
  -6   9   4      616.63      620.93     16.00 o 
  -5   9   4      557.62      626.63     33.29 o 
  -4   9   4     2312.95     2375.17     48.88 o 
  -3   9   4     5026.67     5049.00     85.61 o 
  -2   9   4      298.37      263.22     16.77 o 
  -1   9   4     8718.18     9560.42    185.25 o 
   0   9   4      489.54      457.06     21.63 o 
   1   9   4      361.02      371.99     25.71 o 
   2   9   4      603.69      634.81     28.14 o 
   3   9   4      768.39      736.65     31.95 o 
   4   9   4      355.97      371.49     12.06 o 
   5   9   4      426.47      398.82     16.57 o 
   6   9   4       32.48       25.75      3.19 o 
   7   9   4     2154.27     2233.96     27.96 o 
   8   9   4        3.06        4.14      1.60 o 
   9   9   4      593.11      724.78     15.86 o 
 -10  10   4      126.36      152.51      6.71 o 
  -9  10   4        0.00        2.78      1.96 o 
  -8  10   4      328.18      317.59     13.20 o 
  -7  10   4      311.42      302.57     12.15 o 
  -6  10   4     1476.30     1576.02     27.02 o 
  -5  10   4      690.18      834.56     17.25 o 
  -4  10   4     1437.43     1475.77     44.82 o 
  -3  10   4      634.90      823.75     32.24 o 
  -2  10   4     6541.80     6448.27    102.90 o 
  -1  10   4       14.30        6.92      3.30 o 
   0  10   4     3911.24     4387.42     76.82 o 
   1  10   4      744.62      721.63     37.95 o 
   2  10   4     4970.54     5232.11    114.65 o 
   3  10   4        3.77        3.95      3.89 o 
   4  10   4     1695.51     1669.56     39.06 o 
   5  10   4        7.63        3.30      1.30 o 
   6  10   4      841.26      796.86     17.64 o 
   7  10   4      190.15      205.25      7.66 o 
   8  10   4      425.69      429.89     11.17 o 
 -10  11   4      132.08      154.29      5.71 o 
  -9  11   4       19.22       14.39      2.93 o 
  -8  11   4        8.35        9.83      3.55 o 
  -7  11   4       95.94      108.72      7.47 o 
  -6  11   4       12.02        5.10      1.81 o 
  -5  11   4      125.83      115.31      7.75 o 
  -4  11   4      152.26      113.82      9.09 o 
  -3  11   4     1797.69     1797.74     57.65 o 
  -2  11   4      930.91     1017.27     33.94 o 
  -1  11   4     1120.05     1209.14     35.39 o 
   0  11   4      355.01      250.59     19.06 o 
   1  11   4      212.83      155.75     15.43 o 
   2  11   4       43.63       36.76     10.02 o 
   3  11   4      130.12      107.98      5.71 o 
   4  11   4      143.56      172.75      7.62 o 
   5  11   4      111.06      100.64      5.92 o 
   6  11   4       29.57       18.88      2.68 o 
   7  11   4        4.95       17.79      2.32 o 
   8  11   4       87.31       92.52      4.27 o 
  -9  12   4        1.24        1.39      1.71 o 
  -8  12   4     1353.67     1252.59     42.95 o 
  -7  12   4      273.69      200.60     13.03 o 
  -6  12   4      731.00      726.45     23.28 o 
  -5  12   4      294.23      202.82     12.28 o 
  -4  12   4      950.89      880.84     18.57 o 
  -3  12   4      195.64      158.23     11.94 o 
  -2  12   4     1486.73     1465.18     61.97 o 
  -1  12   4      355.48      419.75     25.11 o 
   0  12   4       19.66       22.18      6.96 o 
   1  12   4        0.74        4.93      3.88 o 
   2  12   4     1379.99     1293.33     44.94 o 
   3  12   4      104.72       87.20      6.75 o 
   4  12   4      772.00      758.56     17.25 o 
   5  12   4      352.16      386.55     13.52 o 
   6  12   4       25.55       11.46      1.86 o 
   7  12   4        3.43       -0.72      1.41 o 
   8  12   4      430.92      477.72      7.86 o 
  -9  13   4      462.91      631.92     25.88 o 
  -8  13   4        3.11        4.32      3.74 o 
  -7  13   4     1077.58     1148.00     78.42 o 
  -6  13   4        4.47        1.97      2.23 o 
  -5  13   4     1785.64     1644.02     42.72 o 
  -4  13   4      835.91      871.84     33.05 o 
  -3  13   4     1210.70     1322.69     30.13 o 
  -2  13   4      369.14      325.51     13.26 o 
  -1  13   4     1293.30     1429.41     33.23 o 
   0  13   4      467.73      369.01     16.98 o 
   1  13   4     4714.80     4296.22    161.55 o 
   2  13   4        2.45        5.38      1.58 o 
   3  13   4     4749.93     4677.22     67.67 o 
   4  13   4      205.90      193.01      8.67 o 
   5  13   4      910.25      927.32     30.72 o 
   6  13   4      158.09      138.96      6.73 o 
   7  13   4      142.87      183.47      5.47 o 
   8  13   4      150.67      193.28      5.27 o 
  -9  14   4       28.76       37.13      3.02 o 
  -8  14   4      297.25      347.36     13.18 o 
  -7  14   4       82.02       86.72     10.25 o 
  -6  14   4      726.31      763.58     36.38 o 
  -5  14   4       34.67       33.16      4.98 o 
  -4  14   4     1086.42     1055.38     30.01 o 
  -3  14   4       21.92       27.65      4.59 o 
  -2  14   4     1293.57     1329.83     33.43 o 
  -1  14   4        4.00       10.40      1.81 o 
   0  14   4      444.51      376.95     15.85 o 
   1  14   4      284.51      286.80     11.54 o 
   2  14   4      444.28      455.44     26.25 o 
   3  14   4       29.25       27.92      3.50 o 
   4  14   4        7.31        5.39      1.82 o 
   5  14   4       22.10       22.35      2.71 o 
   6  14   4       90.70       70.84      3.74 o 
   7  14   4       18.59        6.62      1.22 o 
  -8  15   4      409.63      404.83     17.12 o 
  -7  15   4      210.47      207.78     22.79 o 
  -6  15   4       41.37       19.18      3.84 o 
  -5  15   4     1327.51     1284.91    102.92 o 
  -4  15   4        1.58        4.86      2.56 o 
  -3  15   4       60.50       64.63      7.17 o 
  -2  15   4      117.30       69.26      5.26 o 
  -1  15   4      215.22      256.52     11.77 o 
   0  15   4       90.87       60.03      3.77 o 
   1  15   4     2023.44     1778.12     26.82 o 
   2  15   4      453.01      443.56     12.32 o 
   3  15   4      728.21      711.54     15.63 o 
   4  15   4        0.47        0.47      1.53 o 
   5  15   4      177.54      184.77      7.14 o 
   6  15   4        0.11       -0.91      1.54 o 
   7  15   4       14.91       12.54      1.52 o 
  -8  16   4      178.56      241.11     13.05 o 
  -7  16   4       32.25       45.06      4.13 o 
  -6  16   4      649.52      660.69     29.59 o 
  -5  16   4      130.97      158.38     15.15 o 
  -4  16   4      403.90      455.97     20.20 o 
  -3  16   4       79.53      100.12      6.95 o 
  -2  16   4     1108.40     1052.25     19.93 o 
  -1  16   4      754.91      605.08     27.69 o 
   0  16   4      332.50      338.22     18.42 o 
   1  16   4      115.54      102.65      6.12 o 
   2  16   4      350.32      330.88     10.59 o 
   3  16   4       22.50       19.07      2.70 o 
   4  16   4     1429.66     1389.32     34.98 o 
   5  16   4       21.71       18.63      2.24 o 
   6  16   4       68.03       49.74      3.34 o 
  -8  17   4      208.79      270.97      8.93 o 
  -7  17   4       39.95       38.49      2.92 o 
  -6  17   4       25.45       27.42      3.32 o 
  -5  17   4        0.94        4.79      1.60 o 
  -4  17   4      662.11      545.80     19.62 o 
  -3  17   4      358.29      377.53     14.20 o 
  -2  17   4        0.17        0.70      1.55 o 
  -1  17   4      485.20      500.76     16.62 o 
   0  17   4      708.61      622.69     21.01 o 
   1  17   4       56.62       68.83      4.99 o 
   2  17   4      122.77       97.11      7.10 o 
   3  17   4       46.82       43.82      3.77 o 
   4  17   4      457.82      454.77     10.70 o 
   5  17   4      149.21      157.40      6.43 o 
   6  17   4      204.03      241.31      7.30 o 
  -7  18   4        3.63        2.18      0.79 o 
  -6  18   4      107.73      109.21      5.98 o 
  -5  18   4       52.66       31.34      3.38 o 
  -4  18   4        0.81        4.05      1.63 o 
  -3  18   4        9.96        6.08      2.02 o 
  -2  18   4       58.26       47.53      4.21 o 
  -1  18   4      123.94       89.26      7.27 o 
   0  18   4        3.47        2.08      1.63 o 
   1  18   4        5.45        7.39      2.25 o 
   2  18   4       25.26       22.63      3.30 o 
   3  18   4      217.36      174.88      7.97 o 
   4  18   4        4.06        3.59      1.66 o 
   5  18   4      116.80      139.42      5.88 o 
  -6  19   4        1.09        0.34      1.23 o 
  -5  19   4        0.60        1.66      1.25 o 
  -4  19   4       78.95       59.91      4.66 o 
  -3  19   4      876.49      860.57     22.97 o 
  -2  19   4      146.22      149.42      8.55 o 
  -1  19   4     1497.45     1386.80     26.90 o 
   0  19   4       20.45       32.28      4.17 o 
   1  19   4      164.82      184.23     14.37 o 
   2  19   4        5.67        1.45      1.99 o 
   3  19   4      281.30      211.03     21.60 o 
   4  19   4      234.64      234.75     10.90 o 
   5  19   4      120.22       94.22      9.22 o 
  -6  20   4      284.21      307.47     25.57 o 
  -5  20   4       21.18       27.46      2.63 o 
  -4  20   4      123.69      181.25     14.82 o 
  -3  20   4      106.73      127.68     10.36 o 
  -2  20   4      118.44      153.56     10.31 o 
  -1  20   4       44.53       49.35      4.85 o 
   0  20   4      142.38      173.34      9.60 o 
   1  20   4       91.82       84.73     10.62 o 
   2  20   4        0.91        6.09      2.17 o 
   3  20   4      245.75      194.14     33.14 o 
   4  20   4      116.98       92.47     12.99 o 
  -5  21   4       61.92       79.40      7.91 o 
  -4  21   4      119.20      110.57     10.12 o 
  -3  21   4        5.73        0.73      2.91 o 
  -2  21   4      415.82      412.11     15.02 o 
  -1  21   4       38.15       44.39      3.66 o 
   0  21   4        7.40       12.93      2.52 o 
   1  21   4      104.24      142.50      9.18 o 
   2  21   4        0.77       11.37      2.42 o 
   3  21   4       88.66      110.44      9.01 o 
  -4  22   4      196.60      190.26     11.61 o 
  -3  22   4       36.81       26.58      2.73 o 
  -2  22   4      582.06      667.90     33.47 o 
  -1  22   4        0.70       -1.82      1.82 o 
   0  22   4      654.94      660.14     58.60 o 
   1  22   4      105.70       71.94      5.32 o 
   2  22   4      123.81      109.83      8.42 o 
  -1  23   4       30.06       18.09      3.49 o 
 -11   1   5       73.31       50.05      4.74 o 
 -10   1   5      806.10      662.86     18.65 o 
  -9   1   5       56.45       47.62      6.63 o 
  -8   1   5      155.72      150.39     10.99 o 
  -7   1   5     1205.48     1363.66     65.08 o 
  -6   1   5     2969.20     2901.81     58.43 o 
  -5   1   5     2105.40     2283.65     44.86 o 
  -4   1   5     8960.78     8611.45     86.42 o 
  -3   1   5      253.93      287.71     11.93 o 
  -2   1   5     8418.94     8148.06    125.46 o 
  -1   1   5      514.40      393.40     27.90 o 
   0   1   5     8736.74     8947.63    300.50 o 
   1   1   5     2172.16     2184.52     33.96 o 
   2   1   5     2632.58     3167.79    116.48 o 
   3   1   5     2892.26     2813.44     57.60 o 
   4   1   5     5744.49     6049.64     97.12 o 
   5   1   5      461.00      390.58      9.11 o 
   6   1   5     3240.15     2935.28     65.74 o 
   7   1   5      288.78      252.88      8.12 o 
   8   1   5      721.77      716.54     16.52 o 
   9   1   5       19.47       12.18      1.44 o 
 -11   2   5      518.65      440.10     26.97 o 
 -10   2   5       51.43       47.65      3.74 o 
  -9   2   5      670.03      593.81     16.92 o 
  -8   2   5      193.98      230.59     13.61 o 
  -7   2   5     1855.37     2017.36     83.98 o 
  -6   2   5      914.42      972.20     33.93 o 
  -5   2   5     8002.49     8150.56    118.97 o 
  -4   2   5      340.94      334.22     13.90 o 
  -3   2   5     8492.63     7882.45    134.72 o 
  -2   2   5      116.66      258.43     11.96 o 
  -1   2   5     8432.28     9640.16    249.27 o 
   0   2   5     3129.38     3670.22     43.79 o 
   1   2   5     4322.09     4219.79     85.74 o 
   2   2   5     3701.85     4482.02     63.02 o 
   3   2   5     4448.33     4403.12     73.58 o 
   4   2   5      188.65      221.14     20.67 o 
   5   2   5     3760.02     3557.10     36.52 o 
   6   2   5      903.95      777.77     15.57 o 
   7   2   5      352.02      350.75      9.64 o 
   8   2   5      266.16      291.24      9.45 o 
   9   2   5      325.33      386.71      7.57 o 
 -11   3   5      122.16      103.35      6.32 o 
 -10   3   5       47.02       39.95      3.83 o 
  -9   3   5       42.41       41.83      4.48 o 
  -8   3   5     1883.68     1870.44     94.62 o 
  -7   3   5      393.52      353.92     14.56 o 
  -6   3   5        5.40       -4.04      4.04 o 
  -5   3   5      917.52      973.32     30.59 o 
  -4   3   5     1237.58     1307.70     30.78 o 
  -3   3   5        4.61        5.85      2.55 o 
  -2   3   5      258.44      342.50     17.50 o 
  -1   3   5       15.56       15.13      2.84 o 
   0   3   5      356.60      505.54     17.13 o 
   1   3   5     1070.60     1033.78     36.10 o 
   2   3   5      965.93      897.92     42.28 o 
   3   3   5     3492.39     3656.56     89.23 o 
   4   3   5      168.43      152.31     27.64 o 
   5   3   5       27.82       22.67      2.16 o 
   6   3   5        0.16        2.47      1.36 o 
   7   3   5        6.19        7.12      1.70 o 
   8   3   5      155.79      144.97      4.87 o 
   9   3   5       31.96       50.12      2.64 o 
 -11   4   5      432.14      373.75     27.90 o 
 -10   4   5       78.33       77.36      5.38 o 
  -9   4   5      210.73      187.73      9.47 o 
  -8   4   5       24.63       14.68      2.71 o 
  -7   4   5       69.72       68.73      5.49 o 
  -6   4   5      148.27      164.15     15.82 o 
  -5   4   5      192.27      144.18     11.97 o 
  -4   4   5     1966.29     2309.31     67.07 o 
  -3   4   5     2255.08     2120.20     79.18 o 
  -2   4   5       23.12       36.39      5.53 o 
  -1   4   5      209.97      272.21     11.91 o 
   0   4   5      417.45      631.11     21.98 o 
   1   4   5    10721.24    12534.21    277.31 o 
   2   4   5      974.18     1237.52     51.75 o 
   3   4   5     1450.42     1549.69    163.39 o 
   4   4   5      643.09      710.00    107.33 o 
   5   4   5      210.47      239.60     11.34 o 
   6   4   5      153.32      154.63      7.16 o 
   7   4   5     1034.29     1001.10     16.03 o 
   8   4   5       72.57       84.38      3.66 o 
   9   4   5      440.61      576.82     11.21 o 
 -11   5   5       27.29       26.96      4.79 o 
 -10   5   5       46.71       38.71      3.83 o 
  -9   5   5       69.93       84.08      6.38 o 
  -8   5   5     1293.99     1279.60     55.13 o 
  -7   5   5      268.70      238.68     10.04 o 
  -6   5   5     2814.69     2739.97     90.38 o 
  -5   5   5       23.09       31.78     15.54 o 
  -4   5   5     3415.18     3494.40    120.28 o 
  -3   5   5     1237.53     1486.99     41.56 o 
  -2   5   5    11324.95    11606.04    368.16 o 
  -1   5   5     2466.99     3243.11     60.11 o 
   0   5   5     4654.35     4725.19    104.03 o 
   1   5   5      373.72      295.95     17.85 o 
   2   5   5     7399.41     7138.42    123.63 o 
   3   5   5      427.29      474.59     63.69 o 
   4   5   5     2932.26     2988.84    461.65 o 
   5   5   5       11.47        9.89      4.74 o 
   6   5   5     2240.31     2059.29     28.72 o 
   7   5   5      480.94      407.71     10.04 o 
   8   5   5     1628.23     1691.45     22.27 o 
   9   5   5       83.26       93.99      4.33 o 
 -10   6   5      379.28      333.67     14.55 o 
  -9   6   5       44.99       46.86      4.82 o 
  -8   6   5        1.67        3.71      1.82 o 
  -7   6   5      106.56      105.24      6.86 o 
  -6   6   5       65.30       79.19      6.58 o 
  -5   6   5     1492.90     1503.74     65.48 o 
  -4   6   5     2011.15     2203.62    103.72 o 
  -3   6   5      672.63      742.97     36.03 o 
  -2   6   5      906.71      939.26     26.92 o 
  -1   6   5     4231.79     4713.35    142.22 o 
   0   6   5      171.23      180.03     15.69 o 
   1   6   5    10839.65    13190.37    156.90 o 
   2   6   5        2.42        6.55      3.10 o 
   3   6   5     1166.09     1065.45     82.46 o 
   4   6   5        6.16       21.55      3.83 o 
   5   6   5      322.15      231.89      9.62 o 
   6   6   5      150.69      171.71      6.40 o 
   7   6   5       42.35       27.84      2.62 o 
   8   6   5      254.57      276.98      7.12 o 
   9   6   5       42.86       41.82      4.17 o 
 -10   7   5       31.30       21.66      2.29 o 
  -9   7   5       59.03       57.07      5.32 o 
  -8   7   5      863.51      755.22     39.70 o 
  -7   7   5       94.26       81.85      7.93 o 
  -6   7   5      566.41      555.09     13.97 o 
  -5   7   5      445.37      487.33     36.47 o 
  -4   7   5     4169.08     4346.32    152.40 o 
  -3   7   5     7672.71     8840.42    200.23 o 
  -2   7   5      591.14      598.07     22.93 o 
  -1   7   5     1829.34     2331.25     75.59 o 
   0   7   5     1189.18     1275.48     60.78 o 
   1   7   5      382.41      375.24     25.24 o 
   2   7   5     6412.33     7290.39    282.29 o 
   3   7   5        4.41        0.47      6.00 o 
   4   7   5      164.33      185.17      8.77 o 
   5   7   5      208.16      263.72      7.50 o 
   6   7   5       22.33        4.86      1.24 o 
   7   7   5      309.31      336.58      8.74 o 
   8   7   5      107.21      138.32      5.34 o 
   9   7   5      177.68      231.98      8.83 o 
 -10   8   5       68.05       59.93      4.01 o 
  -9   8   5     2076.63     2179.98     37.12 o 
  -8   8   5       11.26       14.55      3.14 o 
  -7   8   5     2493.69     2398.20     36.39 o 
  -6   8   5       36.87       40.59      3.90 o 
  -5   8   5     1306.89     1315.45     61.10 o 
  -4   8   5      154.19      140.52     13.15 o 
  -3   8   5      315.78      370.29     20.23 o 
  -2   8   5       76.85      154.81     15.59 o 
  -1   8   5     5001.22     5337.58    175.41 o 
   0   8   5      246.62      224.50     18.78 o 
   1   8   5     3468.70     3395.19    166.10 o 
   2   8   5       77.50       50.12      9.94 o 
   3   8   5     3205.24     3071.85    211.54 o 
   4   8   5      812.81      690.22     15.84 o 
   5   8   5      442.36      390.31     15.69 o 
   6   8   5       55.21       43.38      3.24 o 
   7   8   5     1031.36     1038.99     19.37 o 
   8   8   5      208.36      261.44      6.94 o 
 -10   9   5      440.63      499.39     19.84 o 
  -9   9   5      688.70      685.77     18.02 o 
  -8   9   5      103.73      108.40      7.72 o 
  -7   9   5       47.86       91.75      7.30 o 
  -6   9   5      477.84      459.93     13.98 o 
  -5   9   5      234.08      261.72      9.65 o 
  -4   9   5      904.40     1013.66     43.90 o 
  -3   9   5       37.98       52.90      9.69 o 
  -2   9   5     1973.15     1912.29     54.97 o 
  -1   9   5     1056.70     1244.83     43.49 o 
   0   9   5     2221.21     1991.34     70.32 o 
   1   9   5     1819.97     1858.72    118.67 o 
   2   9   5     1378.92     1269.05     63.26 o 
   3   9   5     1300.43     1352.00     61.73 o 
   4   9   5      649.36      578.10     16.02 o 
   5   9   5      491.33      452.77     10.40 o 
   6   9   5      158.90      192.82      6.50 o 
   7   9   5       21.01       15.33      2.06 o 
   8   9   5       31.28       34.35      3.36 o 
 -10  10   5        0.81        2.44      1.22 o 
  -9  10   5      331.30      337.33     15.02 o 
  -8  10   5      525.50      420.74     16.65 o 
  -7  10   5       75.90       83.19      7.15 o 
  -6  10   5      208.90      201.73      9.84 o 
  -5  10   5       10.42       25.97      3.43 o 
  -4  10   5      139.61      130.12     16.39 o 
  -3  10   5      357.22      337.94     24.62 o 
  -2  10   5     1572.44     1568.27     50.56 o 
  -1  10   5      221.91      179.99     16.60 o 
   0  10   5       87.11       88.65     12.95 o 
   1  10   5     1062.42     1086.48     52.90 o 
   2  10   5       76.52      111.83     14.72 o 
   3  10   5      576.56      669.31     21.98 o 
   4  10   5     1298.12     1315.24     55.58 o 
   5  10   5      189.05      164.37      5.87 o 
   6  10   5        9.16       18.53      2.51 o 
   7  10   5        0.97        3.05      1.23 o 
   8  10   5       86.82      109.04      3.48 o 
 -10  11   5      100.58      108.69      7.04 o 
  -9  11   5      107.20       88.65      9.32 o 
  -8  11   5      392.08      413.94     19.64 o 
  -7  11   5      303.74      229.60     15.15 o 
  -6  11   5     1066.50     1004.26     26.78 o 
  -5  11   5      234.39      184.50     10.70 o 
  -4  11   5     2637.41     2719.42     35.68 o 
  -3  11   5      164.78      110.96     14.22 o 
  -2  11   5     1566.80     1538.26     50.87 o 
  -1  11   5     1483.07     1461.53     48.77 o 
   0  11   5     2760.67     2641.75    238.52 o 
   1  11   5     2098.88     2312.58    120.26 o 
   2  11   5     2385.45     2458.54     68.76 o 
   3  11   5     1200.30     1163.05     25.04 o 
   4  11   5     2673.02     2401.22     35.20 o 
   5  11   5      481.32      507.49     15.62 o 
   6  11   5     1267.54     1297.61     22.21 o 
   7  11   5       22.87       35.19      3.35 o 
   8  11   5      670.41      794.85     12.15 o 
  -9  12   5       17.72       19.39      3.32 o 
  -8  12   5       22.41       15.82      2.92 o 
  -7  12   5       30.92       44.80      6.77 o 
  -6  12   5       24.59       21.52      4.22 o 
  -5  12   5     1132.94     1111.27     23.02 o 
  -4  12   5      236.39      186.34     10.07 o 
  -3  12   5     3994.26     4158.98     92.45 o 
  -2  12   5        1.43       -0.37      7.38 o 
  -1  12   5      110.04      148.98     19.43 o 
   0  12   5      134.98      180.51      9.39 o 
   1  12   5      301.42      285.00      7.97 o 
   2  12   5     1222.29     1162.09     21.66 o 
   3  12   5      513.80      460.63     11.95 o 
   4  12   5        1.81        2.93      1.59 o 
   5  12   5     2031.46     2040.77     31.19 o 
   6  12   5       10.99        9.89      1.69 o 
   7  12   5      436.74      460.53      8.39 o 
  -9  13   5      199.09      224.36      8.87 o 
  -8  13   5       15.44       20.42      3.82 o 
  -7  13   5      240.75      221.52     27.02 o 
  -6  13   5       45.15       42.56      4.59 o 
  -5  13   5      125.00      121.54      7.63 o 
  -4  13   5        1.61        0.58      2.33 o 
  -3  13   5      175.74      160.55      7.77 o 
  -2  13   5      119.20      117.60      6.15 o 
  -1  13   5        8.11        9.20      1.46 o 
   0  13   5       54.06       47.67      4.06 o 
   1  13   5       25.35       22.47      2.97 o 
   2  13   5       80.41       77.09      4.56 o 
   3  13   5       63.92       50.87      4.05 o 
   4  13   5       35.00       34.52      3.13 o 
   5  13   5      485.66      438.29     11.46 o 
   6  13   5       46.16       47.95      3.08 o 
   7  13   5        3.91        0.53      0.71 o 
  -9  14   5      110.45      150.27      5.97 o 
  -8  14   5      288.71      322.49     17.23 o 
  -7  14   5       41.61       54.19     10.73 o 
  -6  14   5        3.90       -0.20      4.08 o 
  -5  14   5      832.39      828.67     26.83 o 
  -4  14   5        7.05       26.28      4.96 o 
  -3  14   5     7054.55     6461.58     68.97 o 
  -2  14   5       89.04       63.57      4.12 o 
  -1  14   5      106.28      108.52      4.88 o 
   0  14   5       26.81       49.75      4.51 o 
   1  14   5      175.89      157.60      9.97 o 
   2  14   5       12.19        6.59      1.64 o 
   3  14   5      616.45      527.52     13.64 o 
   4  14   5      299.67      301.65      9.85 o 
   5  14   5      798.64      808.87     20.89 o 
   6  14   5        0.09        1.91      1.22 o 
   7  14   5      701.54      805.64     12.01 o 
  -8  15   5      149.72      221.30     11.25 o 
  -7  15   5       51.68       28.26      6.69 o 
  -6  15   5       29.74       38.57      5.56 o 
  -5  15   5       38.55       44.98      5.99 o 
  -4  15   5       52.44       64.98      7.29 o 
  -3  15   5      425.54      429.00     12.73 o 
  -2  15   5      187.02      226.89      9.40 o 
  -1  15   5        3.30        7.91      1.75 o 
   0  15   5      531.37      516.49     28.94 o 
   1  15   5      346.96      268.88      9.50 o 
   2  15   5      511.22      481.51     12.84 o 
   3  15   5      317.95      316.38     10.27 o 
   4  15   5        1.94        2.66      1.47 o 
   5  15   5       22.65       19.13      2.74 o 
   6  15   5      570.44      596.68     11.22 o 
  -8  16   5      229.97      259.87      6.45 o 
  -7  16   5       52.36       72.90      4.56 o 
  -6  16   5      626.25      565.55     25.42 o 
  -5  16   5       22.74       15.83      3.59 o 
  -4  16   5      255.96      231.80     10.36 o 
  -3  16   5      806.07      734.68     18.20 o 
  -2  16   5        2.83        3.81      1.24 o 
  -1  16   5      219.33      205.51     11.72 o 
   0  16   5       42.94       28.84      3.08 o 
   1  16   5       58.24       56.63      4.55 o 
   2  16   5      863.21      788.54     16.01 o 
   3  16   5      103.39      102.78      5.72 o 
   4  16   5      215.59      256.50     12.01 o 
   5  16   5       34.52       42.88      4.68 o 
   6  16   5       30.99       29.36      2.46 o 
  -7  17   5        1.85        1.86      1.05 o 
  -6  17   5      191.10      208.97     10.09 o 
  -5  17   5       26.95        9.02      2.09 o 
  -4  17   5      112.59      119.06      7.02 o 
  -3  17   5      255.00      194.16      9.11 o 
  -2  17   5      378.14      369.72     11.58 o 
  -1  17   5       59.38       34.44      4.08 o 
   0  17   5      423.47      321.48     19.88 o 
   1  17   5       29.46       39.96      3.79 o 
   2  17   5      618.17      531.65     18.98 o 
   3  17   5       58.99       49.61      4.39 o 
   4  17   5      283.54      301.31      8.23 o 
   5  17   5      148.12      148.05     19.07 o 
   6  17   5        2.42       -0.40      1.51 o 
  -7  18   5      464.53      592.49     12.05 o 
  -6  18   5       34.23       15.25      2.15 o 
  -5  18   5       82.72       97.17      5.94 o 
  -4  18   5       61.66       91.36      5.87 o 
  -3  18   5      548.41      539.96     14.79 o 
  -2  18   5      427.60      337.59     10.57 o 
  -1  18   5      919.73      876.57     24.96 o 
   0  18   5      223.21      182.50      9.74 o 
   1  18   5     1044.48      984.33     28.84 o 
   2  18   5       47.02       42.93      3.75 o 
   3  18   5      511.34      537.01     25.25 o 
   4  18   5      174.55      155.14     10.44 o 
   5  18   5        6.70        8.25      1.99 o 
  -6  19   5       17.37        7.66      1.45 o 
  -5  19   5      101.44       96.42      5.13 o 
  -4  19   5       49.85       36.55      3.56 o 
  -3  19   5        0.23        1.35      1.81 o 
  -2  19   5        7.71       12.72      2.67 o 
  -1  19   5       87.25       99.95      7.14 o 
   0  19   5        0.91        6.09      1.77 o 
   1  19   5        2.79       -0.59      1.89 o 
   2  19   5       52.50       68.20      5.49 o 
   3  19   5       11.46       12.99      3.00 o 
   4  19   5        2.67        0.32      1.31 o 
  -5  20   5       93.49       98.52      5.71 o 
  -4  20   5      280.74      266.09     14.40 o 
  -3  20   5      263.17      266.59     12.20 o 
  -2  20   5      131.81      107.11      6.41 o 
  -1  20   5      145.47      128.92      7.30 o 
   0  20   5       13.61       17.12      3.99 o 
   1  20   5      862.77      739.24     42.76 o 
   2  20   5        3.48        5.33      2.48 o 
   3  20   5      183.95      160.73     25.53 o 
  -4  21   5      125.52      165.71      7.81 o 
  -3  21   5       35.22       17.67      3.03 o 
  -2  21   5        0.83        5.79      2.17 o 
  -1  21   5        3.59        6.90      1.63 o 
   0  21   5      228.60      276.62     14.35 o 
   1  21   5      189.43      185.29      9.36 o 
   2  21   5        9.56       19.32      3.86 o 
  -3  22   5      329.65      390.79     22.22 o 
  -2  22   5       34.34       30.29      3.77 o 
  -1  22   5       58.89       95.52      9.16 o 
   0  22   5       12.48       13.16      2.34 o 
   1  22   5       49.46       46.85      5.22 o 
 -11   0   6      555.09      459.63     46.58 o 
 -10   0   6      475.73      375.49     14.60 o 
  -9   0   6       47.67       25.86      4.37 o 
  -8   0   6      463.84      508.38     28.88 o 
  -7   0   6      757.39      900.18     34.30 o 
  -6   0   6      702.80      703.21     66.55 o 
  -5   0   6     5617.40     6282.39    193.19 o 
  -4   0   6     1956.67     1596.13     89.48 o 
  -3   0   6      297.01      365.96     40.66 o 
  -2   0   6    11854.68    12510.29    529.17 o 
  -1   0   6      405.70      336.68     28.90 o 
   0   0   6    20238.60    21773.05   1104.07 o 
   1   0   6        0.06       15.80      5.54 o 
   2   0   6     2875.25     2519.07    232.45 o 
   3   0   6      194.67      221.40     38.69 o 
   4   0   6       15.68       -2.86      6.37 o 
   5   0   6     4516.73     3904.19     48.22 o 
   6   0   6     1424.92     1331.19     37.69 o 
   7   0   6      346.64      388.07     33.68 o 
   8   0   6     1774.76     1969.93     34.73 o 
   9   0   6       62.08       45.98      3.67 o 
 -11   1   6       89.63       67.26      5.22 o 
 -10   1   6        0.15        3.11      1.24 o 
  -9   1   6      303.85      285.31     12.13 o 
  -8   1   6       26.27       28.02      5.11 o 
  -7   1   6      753.65      839.93     23.56 o 
  -6   1   6      125.17      122.80     19.32 o 
  -5   1   6      397.62      364.49     31.36 o 
  -4   1   6      244.08      261.67     24.70 o 
  -3   1   6     1104.57      960.35     46.18 o 
  -2   1   6     1717.99     2005.65     45.55 o 
  -1   1   6     1753.10     1794.28     46.41 o 
   0   1   6       36.93       54.21      9.27 o 
   1   1   6     4823.98     5384.82    236.79 o 
   2   1   6      414.64      451.84     25.74 o 
   3   1   6     1725.37     1476.97     71.77 o 
   4   1   6      577.19      473.26     45.92 o 
   5   1   6      784.16      770.25     18.99 o 
   6   1   6       17.79       15.36      2.01 o 
   7   1   6      615.58      582.01     15.35 o 
   8   1   6      107.15      122.07      5.08 o 
   9   1   6      119.92      133.93      3.61 o 
 -11   2   6       15.26       10.15      1.44 o 
 -10   2   6      107.35       93.31      5.15 o 
  -9   2   6        0.06       -1.00      1.57 o 
  -8   2   6      315.38      310.84     12.95 o 
  -7   2   6     2518.90     2860.89     72.79 o 
  -6   2   6        1.67        8.40      9.31 o 
  -5   2   6     1031.51     1067.69     39.53 o 
  -4   2   6     1672.09     1767.27     46.70 o 
  -3   2   6     1679.67     1930.27     64.55 o 
  -2   2   6       24.70       18.06      5.04 o 
  -1   2   6      494.21      475.26     23.11 o 
   0   2   6      499.35      354.57     19.81 o 
   1   2   6       48.06       83.26     10.13 o 
   2   2   6      114.45       84.05     13.69 o 
   3   2   6      438.66      304.54     32.67 o 
   4   2   6       25.14       11.25      2.11 o 
   5   2   6     1178.10     1079.85     37.36 o 
   6   2   6       89.86      106.13      5.01 o 
   7   2   6      145.46      189.58      6.74 o 
   8   2   6      329.58      411.37      9.03 o 
   9   2   6       29.43       37.27      3.33 o 
 -11   3   6      221.48      143.82      5.69 o 
 -10   3   6      127.57      122.61      5.82 o 
  -9   3   6     1121.29     1026.03     38.07 o 
  -8   3   6       22.08       14.27      2.75 o 
  -7   3   6     2491.60     2606.54     77.48 o 
  -6   3   6      701.65      875.61     39.68 o 
  -5   3   6      970.13     1017.94     50.04 o 
  -4   3   6      350.43      363.47     18.52 o 
  -3   3   6     4109.11     3859.76    132.21 o 
  -2   3   6      793.94     1016.56     31.00 o 
  -1   3   6     6861.30     7529.33    151.52 o 
   0   3   6      488.78      702.85     28.26 o 
   1   3   6     6155.54     6774.67    184.82 o 
   2   3   6     1167.12     1170.53     53.59 o 
   3   3   6     4095.01     3516.60    128.41 o 
   4   3   6     1828.42     1936.33     71.93 o 
   5   3   6      888.74      908.58     18.12 o 
   6   3   6      414.10      401.52     12.35 o 
   7   3   6      764.00      771.82     14.33 o 
   8   3   6      447.96      461.65      9.37 o 
   9   3   6      396.81      487.74     11.91 o 
 -10   4   6       36.95       42.78      3.48 o 
  -9   4   6        7.39        6.11      2.26 o 
  -8   4   6        5.77       13.39      2.84 o 
  -7   4   6      221.30      231.09     10.37 o 
  -6   4   6     1483.05     1583.64     56.77 o 
  -5   4   6       25.18       11.07      4.56 o 
  -4   4   6      700.01      683.17     30.10 o 
  -3   4   6      752.53      725.85     30.87 o 
  -2   4   6      582.49      530.61     21.80 o 
  -1   4   6       62.03       46.42      6.90 o 
   0   4   6       27.55       48.17     12.85 o 
   1   4   6      653.72      660.70     26.11 o 
   2   4   6      408.98      335.23     20.21 o 
   3   4   6     1499.45     1212.50     65.80 o 
   4   4   6     5561.46     5080.32    121.17 o 
   5   4   6      188.70      195.79      9.83 o 
   6   4   6      864.93      819.60     27.48 o 
   7   4   6      258.42      263.44      6.82 o 
   8   4   6       83.42       72.57      3.63 o 
 -10   5   6      637.79      590.57     17.20 o 
  -9   5   6        3.46        8.21      2.07 o 
  -8   5   6      324.96      319.33     16.60 o 
  -7   5   6      178.40      209.01     12.52 o 
  -6   5   6      150.19      181.95      8.29 o 
  -5   5   6      829.35      849.83     48.93 o 
  -4   5   6     2079.64     2041.53     75.74 o 
  -3   5   6        5.78       11.52      4.00 o 
  -2   5   6     2486.38     2938.57    131.11 o 
  -1   5   6        0.98        4.67      3.36 o 
   0   5   6      837.79      761.54     46.82 o 
   1   5   6     1382.74     1711.91     67.28 o 
   2   5   6       22.34       16.92      4.70 o 
   3   5   6      999.43     1019.60     81.88 o 
   4   5   6        6.04        4.13      4.30 o 
   5   5   6     2512.34     2455.37     43.80 o 
   6   5   6      102.11      127.15      5.43 o 
   7   5   6      450.80      449.12      8.74 o 
   8   5   6       35.38       41.59      2.64 o 
 -10   6   6      463.81      426.16     14.65 o 
  -9   6   6      185.21      160.19      8.89 o 
  -8   6   6      796.33      716.02     36.32 o 
  -7   6   6      610.98      626.58     39.86 o 
  -6   6   6     4957.79     4923.09     72.76 o 
  -5   6   6      193.20      183.56     24.42 o 
  -4   6   6     4422.88     4113.25    108.56 o 
  -3   6   6       69.88       96.68     11.70 o 
  -2   6   6     6471.62     6723.79    133.58 o 
  -1   6   6      139.48      201.26     22.84 o 
   0   6   6     2118.95     2105.62     75.73 o 
   1   6   6     3975.96     4408.01    616.66 o 
   2   6   6     1658.60     1662.61     51.86 o 
   3   6   6     2939.13     2966.77    196.61 o 
   4   6   6     2338.46     2118.63     44.08 o 
   5   6   6       59.61       40.47      3.13 o 
   6   6   6      325.54      346.72      8.85 o 
   7   6   6       41.54       51.25      2.92 o 
   8   6   6      269.45      314.71      6.72 o 
 -10   7   6        4.47        4.34      2.08 o 
  -9   7   6      228.44      234.34     10.72 o 
  -8   7   6       64.94       60.29      5.82 o 
  -7   7   6      357.23      366.18     19.04 o 
  -6   7   6      287.93      343.42     12.35 o 
  -5   7   6     7377.13     7274.64    154.42 o 
  -4   7   6        5.41        1.26      4.18 o 
  -3   7   6     2714.57     2879.51    211.54 o 
  -2   7   6        9.06       11.74      4.17 o 
  -1   7   6      634.54      701.03     46.68 o 
   0   7   6     1259.73     1147.41     57.69 o 
   1   7   6     4090.35     3841.87    445.55 o 
   2   7   6        8.87        6.85      3.66 o 
   3   7   6     4606.76     4522.24    171.56 o 
   4   7   6      514.33      515.01     13.39 o 
   5   7   6     2481.65     2321.98     42.87 o 
   6   7   6       77.82       71.31      4.03 o 
   7   7   6      789.91      769.14     10.71 o 
   8   7   6       75.76       79.51      3.95 o 
 -10   8   6      109.54       97.08      6.79 o 
  -9   8   6      119.68      103.85      7.19 o 
  -8   8   6       99.29      126.64      8.27 o 
  -7   8   6      333.66      279.48     13.15 o 
  -6   8   6       11.73       22.04      3.81 o 
  -5   8   6      325.79      372.03     12.60 o 
  -4   8   6      149.90      198.11     30.34 o 
  -3   8   6        4.04        9.61      5.56 o 
  -2   8   6      466.95      582.05     30.29 o 
  -1   8   6      117.13       98.08     12.25 o 
   0   8   6       87.54      100.83     12.71 o 
   1   8   6      113.47      112.38     18.37 o 
   2   8   6      120.88      161.51     17.80 o 
   3   8   6      318.52      340.72     10.32 o 
   4   8   6      513.15      498.91     17.49 o 
   5   8   6     1377.65     1161.54     26.04 o 
   6   8   6       77.10       87.28      4.58 o 
   7   8   6       11.69       12.69      1.43 o 
   8   8   6        3.51       -1.59      1.75 o 
 -10   9   6      135.25      145.99      8.05 o 
  -9   9   6       27.25       27.77      4.63 o 
  -8   9   6      307.11      282.71     12.59 o 
  -7   9   6      206.75      208.60     11.73 o 
  -6   9   6      242.74      193.83     10.63 o 
  -5   9   6     3301.61     3400.75     71.32 o 
  -4   9   6     1789.00     2124.97    103.57 o 
  -3   9   6     1614.82     1682.84    101.54 o 
  -2   9   6      396.73      489.93     28.44 o 
  -1   9   6      214.88      236.52     19.75 o 
   0   9   6      625.75      493.26     35.05 o 
   1   9   6     2765.52     2568.18    303.58 o 
   2   9   6     1127.97     1035.38     36.21 o 
   3   9   6     2796.27     2831.66     82.66 o 
   4   9   6      311.41      285.67     11.95 o 
   5   9   6      999.08     1059.40     31.07 o 
   6   9   6        4.72        2.85      1.68 o 
   7   9   6      517.65      562.78     11.90 o 
   8   9   6       11.03       10.47      3.08 o 
 -10  10   6      118.67      140.46      6.77 o 
  -9  10   6        4.11        4.54      2.41 o 
  -8  10   6      558.40      628.99     33.74 o 
  -7  10   6       47.19       62.57      6.51 o 
  -6  10   6      869.81      905.10     28.88 o 
  -5  10   6      233.63      192.70      9.44 o 
  -4  10   6     1451.00     1565.07     27.98 o 
  -3  10   6      374.77      337.69     24.77 o 
  -2  10   6     2143.92     2498.63     88.13 o 
  -1  10   6        2.89        9.90      5.32 o 
   0  10   6     3682.74     4083.84    175.35 o 
   1  10   6        7.47       -0.76     10.36 o 
   2  10   6     1761.78     1806.67     44.40 o 
   3  10   6       47.52       46.24      3.31 o 
   4  10   6      183.92      182.05      7.06 o 
   5  10   6       29.65       39.10      2.84 o 
   6  10   6     1579.78     1531.09     19.92 o 
   7  10   6      340.61      368.29      8.41 o 
   8  10   6      351.07      370.46     12.75 o 
 -10  11   6      230.01      251.27      9.91 o 
  -9  11   6       76.56      103.62     12.31 o 
  -8  11   6      396.82      413.44     18.18 o 
  -7  11   6        0.19        0.95      1.72 o 
  -6  11   6      675.39      536.15     22.84 o 
  -5  11   6       90.65       55.68      5.36 o 
  -4  11   6      719.77      787.56     15.89 o 
  -3  11   6      264.74      318.04      9.94 o 
  -2  11   6      754.73      698.85     35.30 o 
  -1  11   6       32.94       21.38      7.76 o 
   0  11   6      765.35      721.78     35.06 o 
   1  11   6       74.21       85.13      4.01 o 
   2  11   6      407.46      415.65     12.82 o 
   3  11   6        1.29        5.36      1.79 o 
   4  11   6       53.90       84.44      5.81 o 
   5  11   6       16.18        2.57      1.18 o 
   6  11   6       52.28       54.31      3.61 o 
   7  11   6        0.47        2.52      1.29 o 
  -9  12   6       63.94       54.55      4.86 o 
  -8  12   6      737.73      740.56     32.19 o 
  -7  12   6       68.68       82.81      6.90 o 
  -6  12   6      481.23      389.53     15.42 o 
  -5  12   6      126.64      129.21      8.78 o 
  -4  12   6     2495.66     2360.52     35.75 o 
  -3  12   6      753.19      685.31     18.24 o 
  -2  12   6      106.97      123.74      6.06 o 
  -1  12   6      393.15      339.69     11.43 o 
   0  12   6      807.15      736.99     20.10 o 
   1  12   6        1.17        1.50      1.33 o 
   2  12   6     2628.19     2624.96     38.59 o 
   3  12   6      300.46      286.61      8.26 o 
   4  12   6      169.37      172.22      6.35 o 
   5  12   6      185.81      153.39      6.76 o 
   6  12   6       99.69       92.76      3.79 o 
   7  12   6        0.33        2.36      1.15 o 
  -9  13   6      447.75      565.35     27.24 o 
  -8  13   6       11.49       34.92      4.51 o 
  -7  13   6      158.09      156.30      9.72 o 
  -6  13   6      165.14      128.35      8.61 o 
  -5  13   6      167.62       96.21      7.38 o 
  -4  13   6      203.45      174.14     15.85 o 
  -3  13   6     1572.94     1671.94     30.13 o 
  -2  13   6      124.52       80.52      4.74 o 
  -1  13   6     6901.05     6177.78    292.51 o 
   0  13   6      247.18      235.01      7.16 o 
   1  13   6     1747.99     1712.50     30.26 o 
   2  13   6      269.17      203.90      8.28 o 
   3  13   6       27.72       30.75      3.02 o 
   4  13   6      162.14      148.59      6.15 o 
   5  13   6       50.77       32.04      3.03 o 
   6  13   6      315.32      355.95     10.42 o 
   7  13   6      757.89      875.27     20.18 o 
  -9  14   6      200.68      185.58      4.95 o 
  -8  14   6      149.13      187.02     21.28 o 
  -7  14   6        4.54        5.44      1.77 o 
  -6  14   6      234.82      254.71     19.49 o 
  -5  14   6       30.52       41.45      5.88 o 
  -4  14   6      630.52      615.46     21.49 o 
  -3  14   6       28.56       23.97      3.20 o 
  -2  14   6      188.91      198.10      7.39 o 
  -1  14   6      404.95      393.47     14.40 o 
   0  14   6      420.24      403.64     19.19 o 
   1  14   6        9.95        9.67      2.04 o 
   2  14   6      624.53      532.72     12.72 o 
   3  14   6        1.69        0.65      1.49 o 
   4  14   6      408.63      329.70      9.79 o 
   5  14   6       67.52       81.59      5.07 o 
   6  14   6        3.67        5.20      1.22 o 
  -8  15   6       15.92        6.44      1.34 o 
  -7  15   6       53.05       45.83      4.83 o 
  -6  15   6       16.76        9.71      2.74 o 
  -5  15   6      284.82      243.66     13.11 o 
  -4  15   6      965.25      758.44     23.13 o 
  -3  15   6      150.06      127.48      5.95 o 
  -2  15   6     1599.42     1378.61     57.03 o 
  -1  15   6     1080.67     1016.83     45.52 o 
   0  15   6      153.77      135.55      6.92 o 
   1  15   6      679.71      649.07     38.47 o 
   2  15   6      261.26      196.44      8.23 o 
   3  15   6        6.04        7.51      1.78 o 
   4  15   6       40.62       35.72      3.17 o 
   5  15   6      232.04      223.21      9.46 o 
   6  15   6       64.63       99.57      4.41 o 
  -8  16   6      149.83      213.84      9.45 o 
  -7  16   6      120.62       87.47      4.76 o 
  -6  16   6      303.18      367.90     18.39 o 
  -5  16   6        7.71        2.22      1.60 o 
  -4  16   6      479.62      522.18     16.17 o 
  -3  16   6       81.17       54.02      4.36 o 
  -2  16   6      291.35      286.08      8.14 o 
  -1  16   6       85.52      105.62      6.61 o 
   0  16   6     1940.05     1816.65     34.47 o 
   1  16   6        5.25       12.08      2.45 o 
   2  16   6     1955.53     1821.26     28.40 o 
   3  16   6        5.88        2.15      1.64 o 
   4  16   6      665.33      663.20     21.80 o 
   5  16   6        1.22        2.11      1.26 o 
  -7  17   6      178.82      255.97     12.93 o 
  -6  17   6       27.09       35.74      3.26 o 
  -5  17   6     1799.90     1904.18     62.35 o 
  -4  17   6        4.22        1.59      1.45 o 
  -3  17   6      487.77      550.95     13.17 o 
  -2  17   6      210.86      227.11      6.79 o 
  -1  17   6       63.36       84.48      5.85 o 
   0  17   6      456.94      365.57     13.91 o 
   1  17   6       64.24       62.37      5.51 o 
   2  17   6      681.58      662.91     27.19 o 
   3  17   6      169.09      170.09      7.67 o 
   4  17   6        4.55        3.98      1.60 o 
   5  17   6      152.23      192.26     26.49 o 
  -7  18   6        0.22        1.49      1.24 o 
  -6  18   6        6.17        8.22      1.57 o 
  -5  18   6       11.48        2.55      1.39 o 
  -4  18   6       23.42       16.93      2.56 o 
  -3  18   6      305.55      258.37      8.02 o 
  -2  18   6        9.70        9.76      2.64 o 
  -1  18   6      133.56      108.12      6.22 o 
   0  18   6       54.56       36.94      4.23 o 
   1  18   6       90.67       57.78      7.06 o 
   2  18   6       42.05       48.10      4.21 o 
   3  18   6       45.74       34.67      3.34 o 
   4  18   6       46.19       62.08      3.80 o 
  -6  19   6       14.97        3.83      1.01 o 
  -5  19   6      577.21      710.86     16.22 o 
  -4  19   6       50.56       74.51      3.81 o 
  -3  19   6      277.21      318.09     13.55 o 
  -2  19   6       86.88      119.39      7.07 o 
  -1  19   6        0.29        2.33      1.31 o 
   0  19   6      182.26      118.16      9.97 o 
   1  19   6       74.22       62.43      6.32 o 
   2  19   6       82.30       73.62      6.64 o 
   3  19   6      347.86      351.89     18.52 o 
   4  19   6      147.63      131.78      9.28 o 
  -5  20   6       95.33      135.00     11.90 o 
  -4  20   6      136.29      181.57      8.78 o 
  -3  20   6       23.50       15.89      2.96 o 
  -2  20   6       11.51       17.79      2.63 o 
  -1  20   6       19.46       15.71      2.49 o 
   0  20   6        1.15        2.18      1.32 o 
   1  20   6        1.43        0.53      1.31 o 
   2  20   6      174.45      175.93     17.58 o 
   3  20   6        7.12        5.68      1.50 o 
  -4  21   6       17.99        9.34      1.81 o 
  -3  21   6       48.32       29.00      3.28 o 
  -2  21   6       17.46        8.35      2.25 o 
  -1  21   6       31.67       51.66      5.81 o 
   0  21   6       39.63       20.51      3.03 o 
   1  21   6        0.56       -1.61      1.78 o 
   2  21   6       12.02       11.37      2.78 o 
  -2  22   6      246.52      247.47     12.14 o 
 -11   1   7        0.69        0.81      1.08 o 
 -10   1   7      131.78       94.52      5.00 o 
  -9   1   7      260.27      253.93      8.05 o 
  -8   1   7      672.81      644.87     13.75 o 
  -7   1   7      827.28     1003.39     20.83 o 
  -6   1   7     4023.83     4625.39    142.64 o 
  -5   1   7      503.90      575.37     33.52 o 
  -4   1   7     2685.26     2458.13     83.31 o 
  -3   1   7      539.29      855.14     31.92 o 
  -2   1   7      386.17      427.82     23.32 o 
  -1   1   7     1035.13     1252.95     40.51 o 
   0   1   7     4591.69     5543.50    108.50 o 
   1   1   7     3729.42     4074.82    270.98 o 
   2   1   7     7602.23     6354.90    152.88 o 
   3   1   7      237.97      239.50     30.60 o 
   4   1   7     7043.89     6659.80    123.70 o 
   5   1   7       41.42       52.63      3.25 o 
   6   1   7     1026.97      990.26     61.50 o 
   7   1   7      701.57      762.24     15.91 o 
   8   1   7      492.33      552.35      7.74 o 
 -11   2   7        8.15        4.10      1.22 o 
 -10   2   7      133.15      111.01      5.35 o 
  -9   2   7      222.56      203.85      8.40 o 
  -8   2   7       94.05       86.42      5.54 o 
  -7   2   7     4121.02     4158.97     86.05 o 
  -6   2   7       29.68       48.32      4.67 o 
  -5   2   7     2936.56     2981.96    213.91 o 
  -4   2   7      987.08     1125.56     59.16 o 
  -3   2   7     3280.50     3233.18     91.85 o 
  -2   2   7     1964.24     2344.08     58.54 o 
  -1   2   7     2099.83     2049.85     55.59 o 
   0   2   7     2379.44     3365.03     85.10 o 
   1   2   7     3045.36     3122.13    116.08 o 
   2   2   7      155.67      147.44     18.25 o 
   3   2   7     4880.08     4203.03    164.64 o 
   4   2   7     1025.35     1007.27     31.47 o 
   5   2   7      235.42      228.85      9.16 o 
   6   2   7      148.06      195.49      7.51 o 
   7   2   7      528.76      519.15     15.29 o 
   8   2   7      132.90      129.64      3.69 o 
 -11   3   7       81.19       51.05      4.49 o 
 -10   3   7      247.48      246.99      9.44 o 
  -9   3   7       22.09       17.12      3.13 o 
  -8   3   7       45.48       32.62      4.22 o 
  -7   3   7        0.94        1.11      1.39 o 
  -6   3   7       43.59       36.72      4.47 o 
  -5   3   7       74.47       80.53     15.26 o 
  -4   3   7     2329.87     2573.40     88.11 o 
  -3   3   7     1198.65     1478.19     54.97 o 
  -2   3   7     4352.49     4946.78    143.05 o 
  -1   3   7      119.27      120.84     11.82 o 
   0   3   7     1004.90     1165.54     63.72 o 
   1   3   7      540.20      495.57     32.66 o 
   2   3   7        3.95       18.99      6.95 o 
   3   3   7     1677.63     1436.03     76.35 o 
   4   3   7      758.15      778.44     26.70 o 
   5   3   7     1397.66     1271.57     29.19 o 
   6   3   7     1551.34     1489.74     37.86 o 
   7   3   7       35.57       38.66      2.69 o 
   8   3   7       38.10       42.91      2.10 o 
 -10   4   7      186.01      178.97      6.63 o 
  -9   4   7      395.29      354.69     16.54 o 
  -8   4   7      234.11      187.96     10.02 o 
  -7   4   7      481.01      482.68     12.69 o 
  -6   4   7       60.75       85.35      5.07 o 
  -5   4   7     2059.04     1989.52    117.48 o 
  -4   4   7      262.10      216.58     26.27 o 
  -3   4   7     3600.57     3593.26    162.56 o 
  -2   4   7        6.47        8.61      3.31 o 
  -1   4   7     5559.07     6148.86    495.03 o 
   0   4   7       48.34       48.06      9.62 o 
   1   4   7     3878.78     4245.93    115.37 o 
   2   4   7      735.55      728.47     42.32 o 
   3   4   7        6.86        9.77      1.99 o 
   4   4   7        0.98        2.63      2.61 o 
   5   4   7     1730.34     1747.02     66.69 o 
   6   4   7       55.54       88.89      3.92 o 
   7   4   7      413.23      453.92      9.46 o 
   8   4   7      362.98      456.06     11.34 o 
 -10   5   7      406.28      374.43     16.06 o 
  -9   5   7       50.23       46.03      4.76 o 
  -8   5   7      594.26      608.83     28.59 o 
  -7   5   7       76.49       87.43      6.72 o 
  -6   5   7      406.38      440.57     13.05 o 
  -5   5   7     2926.23     3055.49    103.38 o 
  -4   5   7     2794.13     2544.52     91.26 o 
  -3   5   7     1066.21     1183.41     77.65 o 
  -2   5   7     5706.17     5369.74    127.62 o 
  -1   5   7      346.85      506.47     82.72 o 
   0   5   7     7807.12     7383.68    698.67 o 
   1   5   7        4.18        0.32      2.08 o 
   2   5   7     4466.77     4387.40    374.33 o 
   3   5   7     1754.64     1724.57     38.84 o 
   4   5   7       76.34       84.10      4.40 o 
   5   5   7       50.84       45.67      3.35 o 
   6   5   7     2528.66     2379.87     29.78 o 
   7   5   7        2.80        1.55      1.44 o 
   8   5   7      545.54      641.61      8.23 o 
 -10   6   7        8.47        9.39      1.88 o 
  -9   6   7      153.48      162.28      8.86 o 
  -8   6   7      208.67      213.34     10.70 o 
  -7   6   7       19.99       53.62      5.29 o 
  -6   6   7      265.65      279.58      9.12 o 
  -5   6   7      207.16      256.15     17.80 o 
  -4   6   7       61.91       72.70     15.49 o 
  -3   6   7     1755.54     1866.93     76.85 o 
  -2   6   7      547.14      604.79     42.33 o 
  -1   6   7      642.27      670.44     44.32 o 
   0   6   7        0.28       10.31      7.19 o 
   1   6   7      462.02      510.68     42.75 o 
   2   6   7        0.10       12.89      7.62 o 
   3   6   7      449.98      380.63     10.38 o 
   4   6   7       21.48       20.47      2.28 o 
   5   6   7      367.14      353.45      9.31 o 
   6   6   7      372.08      355.88      8.65 o 
   7   6   7       61.50       48.37      3.51 o 
   8   6   7        7.77        3.89      1.22 o 
 -10   7   7      171.99      148.04     10.53 o 
  -9   7   7      133.90      122.49      7.85 o 
  -8   7   7        4.07        2.48      2.18 o 
  -7   7   7       29.12        9.49      2.07 o 
  -6   7   7       71.89       93.11      5.91 o 
  -5   7   7     1749.85     1896.45     32.09 o 
  -4   7   7       26.88       19.69      8.73 o 
  -3   7   7      158.54      148.84     28.58 o 
  -2   7   7      759.81      672.40     44.41 o 
  -1   7   7      307.02      279.92     34.02 o 
   0   7   7     1273.77     1216.43    150.73 o 
   1   7   7     1574.00     1743.81    194.85 o 
   2   7   7      128.43      142.58     10.01 o 
   3   7   7     2162.93     2278.47     55.17 o 
   4   7   7      221.53      265.61      7.84 o 
   5   7   7     2225.90     2214.88     50.32 o 
   6   7   7      280.70      320.61      7.96 o 
   7   7   7      229.78      271.68      7.79 o 
   8   7   7       34.79       57.77      4.04 o 
 -10   8   7      184.50      209.78      9.81 o 
  -9   8   7      415.37      411.05     16.80 o 
  -8   8   7      250.06      221.76     11.00 o 
  -7   8   7      452.79      384.27     18.88 o 
  -6   8   7      165.61      142.65      9.08 o 
  -5   8   7     1129.02     1224.32     21.43 o 
  -4   8   7      211.52      146.19     21.89 o 
  -3   8   7     2979.15     2907.54     94.38 o 
  -2   8   7      122.51      115.86     18.49 o 
  -1   8   7     6980.44     6825.77    554.21 o 
   0   8   7      344.67      351.64     33.11 o 
   1   8   7     1845.95     1687.82    202.63 o 
   2   8   7      347.65      299.13     11.69 o 
   3   8   7     1835.01     1699.43     49.17 o 
   4   8   7      350.08      407.45     12.24 o 
   5   8   7     1327.82     1259.46     33.84 o 
   6   8   7      248.48      284.95      7.73 o 
   7   8   7     1572.25     1812.18     19.77 o 
 -10   9   7       60.57       77.77      4.29 o 
  -9   9   7       10.18       12.58      2.92 o 
  -8   9   7      129.31      153.96     11.00 o 
  -7   9   7       13.11        8.67      2.68 o 
  -6   9   7      436.29      493.19     20.63 o 
  -5   9   7      439.08      498.82     18.24 o 
  -4   9   7     1623.57     1707.13     27.78 o 
  -3   9   7      136.52      136.60     20.10 o 
  -2   9   7      927.93      927.67     51.79 o 
  -1   9   7        0.69        7.21      6.55 o 
   0   9   7      234.96      254.14     27.98 o 
   1   9   7      311.87      233.82      7.97 o 
   2   9   7      385.58      360.59      8.11 o 
   3   9   7       43.24       38.87      3.03 o 
   4   9   7      385.40      362.00      9.90 o 
   5   9   7       56.90       48.60      3.08 o 
   6   9   7       58.31       74.65      4.60 o 
   7   9   7      215.19      209.27      6.35 o 
 -10  10   7        6.83        0.35      1.17 o 
  -9  10   7       27.09       18.05      2.71 o 
  -8  10   7       12.35       13.65      3.92 o 
  -7  10   7        3.01        3.18      3.06 o 
  -6  10   7      326.97      303.35     12.38 o 
  -5  10   7     3397.52     3353.07     81.46 o 
  -4  10   7     1583.76     1405.56     21.18 o 
  -3  10   7      880.98      826.35     16.43 o 
  -2  10   7      493.02      484.62     22.69 o 
  -1  10   7       38.12       35.33      3.38 o 
   0  10   7     1128.23     1103.29     29.39 o 
   1  10   7      100.01       61.34      5.77 o 
   2  10   7      134.72      108.83      4.54 o 
   3  10   7      111.35      105.57      4.61 o 
   4  10   7      124.30       93.03      5.97 o 
   5  10   7      374.83      430.64     15.37 o 
   6  10   7      212.63      258.24      8.38 o 
   7  10   7       59.19      102.07      4.61 o 
  -9  11   7       10.12        3.60      1.60 o 
  -8  11   7      322.12      358.75     12.64 o 
  -7  11   7        1.08        0.20      1.93 o 
  -6  11   7     3080.83     2854.96     40.39 o 
  -5  11   7       79.74       47.84      4.19 o 
  -4  11   7      473.19      466.35     11.28 o 
  -3  11   7      360.31      359.33     11.11 o 
  -2  11   7      884.55      948.96     20.57 o 
  -1  11   7     1393.98     1258.77     47.01 o 
   0  11   7     1752.88     1636.86     46.44 o 
   1  11   7      417.81      386.86     12.17 o 
   2  11   7      948.23      879.26     18.11 o 
   3  11   7      125.08      134.43      5.65 o 
   4  11   7     1219.49     1207.11     17.88 o 
   5  11   7       34.84       39.26      4.20 o 
   6  11   7      402.34      464.17     10.46 o 
   7  11   7      197.46      218.62      6.01 o 
  -9  12   7      399.61      552.45     28.33 o 
  -8  12   7      146.93      144.59      7.50 o 
  -7  12   7      684.32      748.94     18.92 o 
  -6  12   7      270.95      272.33     12.25 o 
  -5  12   7      566.07      611.96     14.97 o 
  -4  12   7      722.77      714.33     21.09 o 
  -3  12   7      148.94      207.02     10.54 o 
  -2  12   7      939.68     1073.39     20.29 o 
  -1  12   7     1197.83     1166.14     28.00 o 
   0  12   7      301.99      246.13      7.03 o 
   1  12   7     3444.80     3408.30    118.64 o 
   2  12   7      234.01      209.43      7.71 o 
   3  12   7     1879.91     2007.46     21.25 o 
   4  12   7       46.59       28.57      2.81 o 
   5  12   7      324.81      318.25     10.35 o 
   6  12   7       27.44       13.02      1.85 o 
  -9  13   7       78.24       80.61      4.51 o 
  -8  13   7      126.44      138.47     10.41 o 
  -7  13   7      109.16       95.10      7.75 o 
  -6  13   7       85.04       78.27      7.91 o 
  -5  13   7       80.59       69.10      5.61 o 
  -4  13   7      337.94      352.16     13.11 o 
  -3  13   7      248.94      227.09      8.89 o 
  -2  13   7       40.71       44.71      4.20 o 
  -1  13   7       51.26       34.68      3.05 o 
   0  13   7      251.86      189.31      7.05 o 
   1  13   7      261.66      222.07      6.98 o 
   2  13   7       79.36       86.39      5.36 o 
   3  13   7      184.03      185.42      6.32 o 
   4  13   7        3.18        6.28      1.41 o 
   5  13   7       35.39       35.85      2.78 o 
   6  13   7       72.38       70.10      3.95 o 
  -8  14   7       16.69        5.10      1.81 o 
  -7  14   7      873.39      985.82     46.83 o 
  -6  14   7        4.75        1.73      2.06 o 
  -5  14   7      893.29      864.70     24.50 o 
  -4  14   7       89.45       63.98      5.16 o 
  -3  14   7       28.02       37.42      3.18 o 
  -2  14   7      119.90       70.76      4.59 o 
  -1  14   7       44.20       42.27      3.94 o 
   0  14   7      135.97       97.95      5.19 o 
   1  14   7     1279.95     1182.11     22.21 o 
   2  14   7      424.07      398.70     10.34 o 
   3  14   7      219.66      233.26      7.61 o 
   4  14   7        0.07        0.75      1.42 o 
   5  14   7       93.55       98.62      5.68 o 
   6  14   7        0.29        1.26      1.73 o 
  -8  15   7      137.51      177.18      5.57 o 
  -7  15   7       78.18       84.61      8.64 o 
  -6  15   7      277.20      351.30     13.98 o 
  -5  15   7       33.72       52.64      5.82 o 
  -4  15   7      441.73      565.15     29.03 o 
  -3  15   7       51.01       30.70      2.90 o 
  -2  15   7       25.86       43.61      3.60 o 
  -1  15   7       22.11        9.37      1.78 o 
   0  15   7      977.90      982.04     27.36 o 
   1  15   7      380.05      336.60     15.00 o 
   2  15   7      169.78      192.12      7.79 o 
   3  15   7       50.78       34.63      3.22 o 
   4  15   7      148.90      130.10      5.28 o 
   5  15   7       31.45       30.72      2.86 o 
  -8  16   7      210.96      231.50      7.00 o 
  -7  16   7      110.86      109.05      4.77 o 
  -6  16   7       33.17       24.09      2.85 o 
  -5  16   7        1.61       -0.20      1.91 o 
  -4  16   7       65.84       62.58      4.87 o 
  -3  16   7      241.55      243.62      6.98 o 
  -2  16   7       18.71       15.84      1.91 o 
  -1  16   7      174.19      138.51      7.59 o 
   0  16   7      814.64      668.45     22.73 o 
   1  16   7      804.05      702.77     24.29 o 
   2  16   7      167.31      174.20      8.50 o 
   3  16   7        1.06        2.63      1.70 o 
   4  16   7        1.41        3.65      1.59 o 
   5  16   7      161.90      155.97     19.06 o 
  -7  17   7        3.21       10.22      1.63 o 
  -6  17   7       46.30       78.06      3.93 o 
  -5  17   7        9.02        5.27      1.47 o 
  -4  17   7      311.50      324.45     10.40 o 
  -3  17   7        4.53        1.30      0.92 o 
  -2  17   7      602.75      623.22     15.23 o 
  -1  17   7      144.01       99.47      7.01 o 
   0  17   7       12.35       15.92      3.04 o 
   1  17   7       66.73       41.77      5.98 o 
   2  17   7      158.25      178.57      8.05 o 
   3  17   7       62.39       74.83      4.68 o 
   4  17   7      356.71      323.79     31.55 o 
  -6  18   7       20.56        8.83      1.21 o 
  -5  18   7      369.65      455.17      9.50 o 
  -4  18   7      463.23      402.83      9.04 o 
  -3  18   7      467.56      516.82     15.05 o 
  -2  18   7       45.49       33.06      2.67 o 
  -1  18   7      995.40      950.47     33.32 o 
   0  18   7      183.89      178.83     11.16 o 
   1  18   7      393.64      393.47     16.19 o 
   2  18   7      146.38       95.66      7.53 o 
   3  18   7       68.16       59.22      5.17 o 
   4  18   7      282.96      233.65     12.16 o 
  -6  19   7        4.33        1.55      1.26 o 
  -5  19   7      170.29      164.17      4.97 o 
  -4  19   7        0.28        3.24      1.32 o 
  -3  19   7      351.05      288.62     11.97 o 
  -2  19   7      384.34      445.80     12.43 o 
  -1  19   7        1.35        2.90      1.70 o 
   0  19   7       21.82       17.52      2.88 o 
   1  19   7      265.29      216.53     15.40 o 
   2  19   7        0.35       -0.88      1.65 o 
   3  19   7       53.72       18.34      3.90 o 
  -5  20   7        5.36        3.84      1.23 o 
  -4  20   7      103.84       81.75      5.27 o 
  -3  20   7      153.26      134.72      7.23 o 
  -2  20   7       23.61       18.16      2.30 o 
  -1  20   7      238.89      246.08     20.65 o 
   0  20   7        9.28        3.42      1.65 o 
   1  20   7       17.57       13.70      4.91 o 
   2  20   7       24.03        7.95      1.61 o 
  -2  21   7      356.19      432.25     17.53 o 
  -1  21   7        0.08        3.74      1.17 o 
   0  21   7      284.34      275.53     12.79 o 
 -11   0   8       55.61       56.98      5.70 o 
 -10   0   8      102.91       96.88      9.81 o 
  -9   0   8      171.62      192.26     10.34 o 
  -8   0   8      327.72      321.69     14.87 o 
  -7   0   8     1055.19     1147.84     44.10 o 
  -6   0   8      940.89     1030.19     35.93 o 
  -5   0   8       23.51       31.19     14.48 o 
  -4   0   8    14087.62    13464.76    197.50 o 
  -3   0   8        7.44        5.32      4.52 o 
  -2   0   8     3175.13     2913.57     93.40 o 
  -1   0   8     1310.93     1393.84     63.41 o 
   0   0   8     3287.62     3787.79    186.21 o 
   1   0   8      350.31      322.01     37.15 o 
   2   0   8     2255.66     1936.27    125.35 o 
   3   0   8     7195.26     6899.90    193.64 o 
   4   0   8     2190.87     2056.71     63.59 o 
   5   0   8      379.75      443.35     29.60 o 
   6   0   8     1076.26     1035.61    132.64 o 
   7   0   8      184.51      169.07      7.59 o 
   8   0   8        1.67        1.84      1.08 o 
 -11   1   8      635.30      481.57     17.01 o 
 -10   1   8        0.41        0.49      1.22 o 
  -9   1   8      780.99      705.07     22.32 o 
  -8   1   8       13.69       11.91      2.22 o 
  -7   1   8        5.34        3.28      1.80 o 
  -6   1   8      134.41      131.05      7.38 o 
  -5   1   8      363.10      334.01     33.68 o 
  -4   1   8      369.31      463.14     25.88 o 
  -3   1   8      712.66      696.26     31.23 o 
  -2   1   8       28.03       44.00      8.39 o 
  -1   1   8      614.28      603.79     29.16 o 
   0   1   8       93.36      140.21     14.65 o 
   1   1   8      209.26      193.72     17.15 o 
   2   1   8       34.17       14.12      7.43 o 
   3   1   8     1109.27     1096.17     27.45 o 
   4   1   8     2119.95     2002.09     44.15 o 
   5   1   8      352.74      348.64     15.13 o 
   6   1   8      132.68      142.25      5.99 o 
   7   1   8      293.30      317.15      9.58 o 
   8   1   8       72.80       76.96      3.37 o 
 -11   2   8       31.11       20.04      2.49 o 
 -10   2   8       55.56       43.63      3.90 o 
  -9   2   8        1.37       -0.87      1.57 o 
  -8   2   8        0.69        6.76      1.70 o 
  -7   2   8      693.42      729.05     18.72 o 
  -6   2   8        1.74       10.24      4.15 o 
  -5   2   8     1967.60     2057.01     83.79 o 
  -4   2   8     3273.04     3199.36    125.76 o 
  -3   2   8      297.89      283.90     19.74 o 
  -2   2   8     1512.84     1408.24     53.47 o 
  -1   2   8        1.47       25.84      7.44 o 
   0   2   8       33.01       25.56      6.60 o 
   1   2   8     1181.80     1180.24     79.69 o 
   2   2   8      222.09      219.97     24.16 o 
   3   2   8       26.34       20.23      3.25 o 
   4   2   8     1495.65     1388.68     35.91 o 
   5   2   8        9.28       17.60      2.13 o 
   6   2   8     1088.45     1037.42     23.38 o 
   7   2   8       25.23       34.93      2.38 o 
   8   2   8       72.65      107.00      3.89 o 
 -10   3   8       29.78       21.18      2.45 o 
  -9   3   8      129.19      117.81      6.12 o 
  -8   3   8        0.56        2.09      1.63 o 
  -7   3   8     1406.31     1323.41     23.79 o 
  -6   3   8       22.24       17.78      3.05 o 
  -5   3   8     1735.92     1471.11     73.74 o 
  -4   3   8       76.18       95.53     13.67 o 
  -3   3   8     1802.31     1845.06     66.49 o 
  -2   3   8      293.45      256.95     18.39 o 
  -1   3   8     5631.57     6185.87    168.58 o 
   0   3   8     1924.01     2427.92    109.37 o 
   1   3   8     5784.06     5927.58    282.21 o 
   2   3   8     2058.22     2284.81     37.03 o 
   3   3   8     5105.42     4747.67     45.18 o 
   4   3   8     2436.20     2315.84     62.49 o 
   5   3   8     1251.01     1111.44     57.18 o 
   6   3   8      549.71      541.98     16.24 o 
   7   3   8      896.35      971.78     21.03 o 
   8   3   8      214.57      249.09      8.05 o 
 -10   4   8       99.06       92.09      5.16 o 
  -9   4   8        2.98       -0.37      1.58 o 
  -8   4   8      691.05      687.16     24.84 o 
  -7   4   8       10.57        7.97      1.98 o 
  -6   4   8     1607.69     1627.33     25.90 o 
  -5   4   8        5.78        9.14     10.00 o 
  -4   4   8      215.52      223.82     21.03 o 
  -3   4   8     2521.32     2715.48     98.34 o 
  -2   4   8     2591.78     2584.12     92.03 o 
  -1   4   8     1309.26     1264.88    127.55 o 
   0   4   8     1693.29     1751.35     90.81 o 
   1   4   8       25.17       21.93      8.55 o 
   2   4   8     2169.38     1907.20     32.01 o 
   3   4   8       34.14       43.40      4.65 o 
   4   4   8      261.64      291.85     11.41 o 
   5   4   8      108.67      113.31      6.45 o 
   6   4   8      489.05      440.32     13.01 o 
   7   4   8      671.71      686.94     15.50 o 
 -10   5   8       32.89       33.05      3.21 o 
  -9   5   8      274.93      280.58     11.39 o 
  -8   5   8       15.79       16.81      3.15 o 
  -7   5   8      142.40      136.20      6.88 o 
  -6   5   8      485.08      501.28     12.54 o 
  -5   5   8      426.18      371.83     11.50 o 
  -4   5   8      699.40      788.94     53.72 o 
  -3   5   8      187.33      230.62     28.75 o 
  -2   5   8        9.29       14.38      7.74 o 
  -1   5   8      147.24      161.13     23.02 o 
   0   5   8      373.04      371.45     52.85 o 
   1   5   8       49.99       65.96     16.00 o 
   2   5   8      787.10      865.81     24.87 o 
   3   5   8       37.95       55.08      6.42 o 
   4   5   8      485.14      509.68     19.80 o 
   5   5   8      105.20      125.34      6.08 o 
   6   5   8       38.60       45.87      3.46 o 
   7   5   8       26.03       39.50      2.22 o 
 -10   6   8       97.43       75.01      5.09 o 
  -9   6   8       49.53       55.24      6.10 o 
  -8   6   8     2175.58     2219.34     52.97 o 
  -7   6   8      102.87       87.90      5.52 o 
  -6   6   8     3442.27     3295.66     41.48 o 
  -5   6   8       79.84       70.57      4.99 o 
  -4   6   8      163.19      123.08     21.32 o 
  -3   6   8      185.56      200.09     26.15 o 
  -2   6   8     1899.98     1844.73     78.03 o 
  -1   6   8      512.11      513.30     65.18 o 
   0   6   8     1865.59     1738.78    271.58 o 
   1   6   8       23.12       20.77      3.17 o 
   2   6   8     3251.27     2857.97     87.80 o 
   3   6   8       58.26       32.72      3.56 o 
   4   6   8      773.30      817.42     28.63 o 
   5   6   8      307.17      334.92      9.81 o 
   6   6   8      354.64      370.98     11.51 o 
   7   6   8      311.38      375.49      7.64 o 
 -10   7   8       52.09       45.73      3.62 o 
  -9   7   8      667.58      703.70     29.29 o 
  -8   7   8       52.77       47.32      6.01 o 
  -7   7   8     1659.37     1473.75     35.29 o 
  -6   7   8      110.97       91.67      6.30 o 
  -5   7   8     2127.41     2314.28     30.07 o 
  -4   7   8      127.64      135.91      7.98 o 
  -3   7   8      426.39      440.81     38.43 o 
  -2   7   8      110.72       96.74     17.64 o 
  -1   7   8     3067.24     2836.45    322.02 o 
   0   7   8      106.79      192.14     44.50 o 
   1   7   8     3474.55     3553.74    130.40 o 
   2   7   8      437.30      396.43     10.47 o 
   3   7   8     1493.22     1450.56     38.78 o 
   4   7   8      107.63      105.17      4.91 o 
   5   7   8      924.58      815.78     17.32 o 
   6   7   8      116.24      119.99      4.72 o 
   7   7   8      138.29      138.40      3.74 o 
 -10   8   8        1.09        1.47      0.96 o 
  -9   8   8      142.17      134.84      9.27 o 
  -8   8   8       96.51       76.43      7.68 o 
  -7   8   8        0.24        2.17      1.81 o 
  -6   8   8     1088.62      976.30     26.92 o 
  -5   8   8      813.97      780.39     39.73 o 
  -4   8   8      459.82      555.67     15.68 o 
  -3   8   8     3157.87     3578.38    111.82 o 
  -2   8   8       84.22      105.78      9.16 o 
  -1   8   8      146.19      132.85      7.02 o 
   0   8   8      285.33      259.43      8.26 o 
   1   8   8       20.18       22.65      2.41 o 
   2   8   8      122.15      133.78      4.95 o 
   3   8   8      607.21      494.05      9.53 o 
   4   8   8        2.73        7.33      1.67 o 
   5   8   8      110.98       96.73      4.40 o 
   6   8   8        0.93        3.52      1.07 o 
   7   8   8      163.53      210.63      5.36 o 
 -10   9   8      166.76      166.84      6.67 o 
  -9   9   8       77.46       90.73      5.88 o 
  -8   9   8        3.37        0.51      1.35 o 
  -7   9   8        7.03        7.75      2.76 o 
  -6   9   8      357.77      326.98     15.77 o 
  -5   9   8       86.13       88.25      8.66 o 
  -4   9   8      136.79      117.84      6.27 o 
  -3   9   8      901.39      921.82     25.46 o 
  -2   9   8      620.73      541.74     17.77 o 
  -1   9   8     2371.52     2095.74     65.93 o 
   0   9   8     1254.93     1312.30     29.69 o 
   1   9   8     3276.48     3326.41     92.66 o 
   2   9   8     1403.61     1335.90     25.55 o 
   3   9   8       86.76       84.19      4.42 o 
   4   9   8      213.74      167.32      6.58 o 
   5   9   8      519.26      475.42     11.79 o 
   6   9   8      821.98      965.48     14.33 o 
  -9  10   8       80.46       76.06      4.90 o 
  -8  10   8      235.55      269.44     10.77 o 
  -7  10   8      138.42      120.20      6.25 o 
  -6  10   8      502.83      562.45     13.08 o 
  -5  10   8      234.71      234.97     10.84 o 
  -4  10   8     1668.16     1797.48     29.46 o 
  -3  10   8      148.88      126.62      6.58 o 
  -2  10   8      161.56      172.11      8.29 o 
  -1  10   8      124.74      101.06      5.43 o 
   0  10   8     1134.70     1073.47     33.78 o 
   1  10   8      488.45      398.79     11.74 o 
   2  10   8      483.69      499.89      9.80 o 
   3  10   8      230.79      220.03      6.91 o 
   4  10   8      456.69      415.81     11.86 o 
   5  10   8        0.97        1.86      1.05 o 
   6  10   8      651.28      658.61     13.48 o 
  -9  11   8        7.11        7.88      2.09 o 
  -8  11   8      118.23       95.33      6.09 o 
  -7  11   8      291.55      406.62     11.06 o 
  -6  11   8       15.02       13.76      2.19 o 
  -5  11   8     1697.20     1749.80     25.40 o 
  -4  11   8      114.51      112.66      6.83 o 
  -3  11   8      320.32      355.95     14.19 o 
  -2  11   8      311.95      274.40      8.96 o 
  -1  11   8      229.62      281.74     11.59 o 
   0  11   8     1090.61     1153.91     31.19 o 
   1  11   8      200.85      166.61      6.07 o 
   2  11   8        5.16        3.99      1.10 o 
   3  11   8       99.12       71.63      3.60 o 
   4  11   8       10.40        2.73      1.23 o 
   5  11   8       99.51      120.08      6.22 o 
   6  11   8        9.78        9.13      1.29 o 
  -9  12   8        0.86        6.97      1.69 o 
  -8  12   8       42.49       45.44      4.65 o 
  -7  12   8       14.69       14.43      2.66 o 
  -6  12   8      680.01      696.89     16.57 o 
  -5  12   8      515.36      473.84     12.51 o 
  -4  12   8      339.91      291.03     12.84 o 
  -3  12   8        6.15        2.84      1.90 o 
  -2  12   8     3405.98     3240.13     91.97 o 
  -1  12   8      865.31      753.28     21.11 o 
   0  12   8     3726.14     3393.92     71.54 o 
   1  12   8      656.47      601.73     11.46 o 
   2  12   8      417.42      418.62      9.00 o 
   3  12   8       13.76       14.51      1.88 o 
   4  12   8      787.72      747.84     23.77 o 
   5  12   8      241.88      278.11      7.69 o 
   6  12   8      191.65      221.94      9.19 o 
  -9  13   8       14.62       17.02      2.02 o 
  -8  13   8        3.97        5.37      1.79 o 
  -7  13   8      290.44      396.10     13.94 o 
  -6  13   8      688.98      587.77     13.87 o 
  -5  13   8      981.81     1150.05     22.77 o 
  -4  13   8      359.84      302.48     15.57 o 
  -3  13   8     1711.87     1749.26     45.95 o 
  -2  13   8        8.55       13.67      2.27 o 
  -1  13   8      123.50      178.79      6.73 o 
   0  13   8      241.41      171.89      7.60 o 
   1  13   8       12.16       14.64      1.84 o 
   2  13   8       96.64       76.08      4.52 o 
   3  13   8     1659.76     1612.58     23.66 o 
   4  13   8      462.84      490.22     11.01 o 
   5  13   8      853.68     1009.16     13.10 o 
  -8  14   8       18.15       33.63      3.14 o 
  -7  14   8        3.44        3.34      1.69 o 
  -6  14   8        3.28        2.36      2.33 o 
  -5  14   8      124.12      123.51      6.58 o 
  -4  14   8       94.89      117.49      6.79 o 
  -3  14   8       57.09       49.12      3.76 o 
  -2  14   8     1433.27     1500.08     35.91 o 
  -1  14   8       42.47       41.23      3.78 o 
   0  14   8      926.70      949.49     30.88 o 
   1  14   8       19.34       24.56      2.92 o 
   2  14   8      110.55      120.55      5.42 o 
   3  14   8       42.57       50.08      3.69 o 
   4  14   8      272.76      292.34      9.35 o 
   5  14   8      129.62      106.99     23.82 o 
  -8  15   8      119.97      133.11      5.74 o 
  -7  15   8       56.48       63.09      3.68 o 
  -6  15   8      484.35      458.56     11.17 o 
  -5  15   8      525.78      528.05     12.21 o 
  -4  15   8      436.26      360.59     10.95 o 
  -3  15   8      197.50      185.52      6.97 o 
  -2  15   8        0.90        2.35      1.28 o 
  -1  15   8       84.93       99.70      5.69 o 
   0  15   8      167.05      120.36      5.37 o 
   1  15   8      399.05      390.48     17.18 o 
   2  15   8      519.52      509.86     14.13 o 
   3  15   8       62.69       47.38      4.04 o 
   4  15   8      173.30      213.71     22.44 o 
   5  15   8      269.33      319.00      9.44 o 
  -7  16   8       25.33       46.80      2.84 o 
  -6  16   8      590.16      697.20     12.32 o 
  -5  16   8       30.40       13.32      2.15 o 
  -4  16   8      131.32      147.91      6.21 o 
  -3  16   8        1.48        6.83      1.50 o 
  -2  16   8      471.55      488.20     12.50 o 
  -1  16   8        0.29        3.93      1.29 o 
   0  16   8      975.70     1060.65    125.89 o 
   1  16   8      269.65      237.19      9.74 o 
   2  16   8      538.29      600.57     14.27 o 
   3  16   8      126.27      120.27      5.70 o 
   4  16   8      455.14      494.97     50.46 o 
  -7  17   8        7.28       10.08      2.49 o 
  -6  17   8      135.63      154.02      6.39 o 
  -5  17   8       10.80       18.89      1.66 o 
  -4  17   8      179.65      179.82      7.61 o 
  -3  17   8      257.01      304.22      9.07 o 
  -2  17   8       27.34       21.00      2.21 o 
  -1  17   8      626.67      603.82     15.82 o 
   0  17   8      290.11      287.31     14.34 o 
   1  17   8       96.80      113.51      8.71 o 
   2  17   8      206.98      188.90     10.23 o 
   3  17   8        0.64        2.51      1.51 o 
  -6  18   8       35.98       44.89      3.04 o 
  -5  18   8       48.31       42.12      2.91 o 
  -4  18   8       96.73      108.91      5.30 o 
  -3  18   8      180.02      158.64      5.81 o 
  -2  18   8        4.04        5.32      1.45 o 
  -1  18   8       11.93       22.45      3.04 o 
   0  18   8       26.30       25.16      4.12 o 
   1  18   8      319.53      265.67     11.95 o 
   2  18   8      112.16       95.28      6.48 o 
   3  18   8       10.49        1.80      1.46 o 
  -5  19   8       22.80       29.21      3.69 o 
  -4  19   8       27.36        6.85      1.29 o 
  -3  19   8       40.95       52.36      4.80 o 
  -2  19   8      631.88      516.56     14.25 o 
  -1  19   8       82.20       69.34     13.62 o 
   0  19   8       22.83       19.77      3.18 o 
   1  19   8      689.39      661.47     48.73 o 
   2  19   8       42.56       30.22      3.02 o 
  -3  20   8        7.61        2.34      1.35 o 
  -1  20   8       13.55       19.38      3.76 o 
   0  20   8      268.31      306.30     14.24 o 
   1  20   8      129.91       97.71      7.13 o 
 -10   1   9      141.26      128.67      7.55 o 
  -9   1   9       20.29       12.99      1.92 o 
  -8   1   9     1173.49     1140.10     19.23 o 
  -7   1   9      183.49      178.92      8.03 o 
  -6   1   9      459.41      412.93     13.03 o 
  -5   1   9      274.82      369.52     13.07 o 
  -4   1   9      195.03      216.42     18.71 o 
  -3   1   9     1488.28     1431.02     47.85 o 
  -2   1   9     9507.78    10082.85    312.59 o 
  -1   1   9      567.99      664.93     42.48 o 
   0   1   9     4117.98     4118.60    125.25 o 
   1   1   9     1903.33     2206.64     50.61 o 
   2   1   9      631.93      610.80     11.34 o 
   3   1   9      935.99      998.73     21.06 o 
   4   1   9      652.22      623.50     16.88 o 
   5   1   9      973.66      992.02     17.83 o 
   6   1   9      963.33      930.14     24.52 o 
   7   1   9      410.52      482.41      9.88 o 
 -10   2   9       12.28        7.04      1.39 o 
  -9   2   9      472.43      443.48     11.31 o 
  -8   2   9       37.93       51.26      4.39 o 
  -7   2   9      486.98      472.28     15.02 o 
  -6   2   9      791.73      824.12     38.13 o 
  -5   2   9     1015.06     1082.00     45.40 o 
  -4   2   9      690.43      787.46     27.71 o 
  -3   2   9      568.06      476.47     27.48 o 
  -2   2   9       83.41      146.24     15.13 o 
  -1   2   9     2068.63     2082.58     80.14 o 
   0   2   9      138.11      165.33     20.03 o 
   1   2   9     4191.84     4003.41     65.24 o 
   2   2   9       99.73       99.69      5.20 o 
   3   2   9     1699.12     1551.25     47.05 o 
   4   2   9      518.86      571.51     15.14 o 
   5   2   9      838.47      689.23     14.83 o 
   6   2   9      174.57      160.33      6.48 o 
   7   2   9      784.76      938.90     24.38 o 
 -10   3   9       11.29       10.47      1.76 o 
  -9   3   9      220.33      200.97     11.24 o 
  -8   3   9        1.45        0.17      1.60 o 
  -7   3   9      423.70      463.11     14.71 o 
  -6   3   9     2675.94     2774.58     72.29 o 
  -5   3   9        5.29        5.37      2.92 o 
  -4   3   9      477.58      516.53     21.79 o 
  -3   3   9     1857.18     1806.76     82.82 o 
  -2   3   9      164.55      197.14     26.51 o 
  -1   3   9      444.62      575.33     41.18 o 
   0   3   9      403.33      513.79     35.19 o 
   1   3   9     1371.71     1318.83     24.45 o 
   2   3   9     1321.65     1277.52     20.67 o 
   3   3   9      389.94      350.25     10.62 o 
   4   3   9     3025.77     2657.23     55.71 o 
   5   3   9        1.82        0.81      1.98 o 
   6   3   9       41.70       45.37      3.49 o 
   7   3   9        8.54        7.70      1.23 o 
 -10   4   9       17.55       12.98      2.04 o 
  -9   4   9      626.92      568.49     17.39 o 
  -8   4   9      311.44      275.48     10.66 o 
  -7   4   9      215.94      240.63     10.46 o 
  -6   4   9      170.23      175.81      8.88 o 
  -5   4   9      987.30      925.96     33.88 o 
  -4   4   9     1382.52     1282.64     34.88 o 
  -3   4   9      854.26      729.13     55.99 o 
  -2   4   9      639.52      629.97     46.74 o 
  -1   4   9     3575.78     3358.84    484.50 o 
   0   4   9      838.29      879.20     28.45 o 
   1   4   9     1386.95     1272.44     35.23 o 
   2   4   9      525.36      530.88     12.22 o 
   3   4   9      676.44      586.50     13.65 o 
   4   4   9       28.30       38.24      4.21 o 
   5   4   9      721.50      638.05     17.70 o 
   6   4   9     1170.93     1272.56     22.51 o 
   7   4   9        1.81        5.14      2.02 o 
 -10   5   9       22.31       22.29      3.27 o 
  -9   5   9        1.83        0.78      1.50 o 
  -8   5   9        3.53        4.82      1.72 o 
  -7   5   9      191.62      198.63      9.46 o 
  -6   5   9     2070.34     2080.80     32.66 o 
  -5   5   9      126.36      135.98      7.07 o 
  -4   5   9     4690.41     4355.03     60.88 o 
  -3   5   9        9.18        9.13      1.93 o 
  -2   5   9       73.78       49.52     12.80 o 
  -1   5   9      917.31      893.75    153.15 o 
   0   5   9      706.97      741.94     16.72 o 
   1   5   9     1182.92     1051.93     24.25 o 
   2   5   9      417.89      370.62     13.70 o 
   3   5   9      381.20      366.41     12.26 o 
   4   5   9     1700.17     1480.05     50.59 o 
   5   5   9      380.06      413.37     12.70 o 
   6   5   9      776.23      906.98     27.91 o 
   7   5   9      262.31      304.58     12.42 o 
 -10   6   9        5.96        2.59      1.55 o 
  -9   6   9       53.46       66.81      6.52 o 
  -8   6   9       72.62       63.54      6.84 o 
  -7   6   9        1.48       13.78      2.78 o 
  -6   6   9      272.23      243.30     10.40 o 
  -5   6   9        4.11        5.64      1.64 o 
  -4   6   9      182.61      177.70     12.51 o 
  -3   6   9      226.36      186.27      8.33 o 
  -2   6   9       60.24       55.59      4.68 o 
  -1   6   9       43.60       37.26      3.85 o 
   0   6   9       20.77       24.94      4.28 o 
   1   6   9     1142.03     1043.95     29.30 o 
   2   6   9     2360.21     2217.00     54.83 o 
   3   6   9      246.29      221.26      8.20 o 
   4   6   9       96.71      122.16      5.99 o 
   5   6   9       83.99       70.13      3.51 o 
   6   6   9      116.36      110.93      3.90 o 
 -10   7   9        8.24        4.50      1.27 o 
  -9   7   9        5.11        0.84      1.50 o 
  -8   7   9       37.69       18.23      4.04 o 
  -7   7   9      114.01      103.37      8.72 o 
  -6   7   9      159.77      137.18      7.78 o 
  -5   7   9       21.43        6.43      1.84 o 
  -4   7   9        5.05        1.16      8.41 o 
  -3   7   9      468.19      556.18     18.89 o 
  -2   7   9       97.98       70.91      5.65 o 
  -1   7   9     1271.97     1367.93     26.64 o 
   0   7   9      615.03      604.15     11.84 o 
   1   7   9      553.63      557.69     11.55 o 
   2   7   9      496.03      442.08     16.95 o 
   3   7   9       26.33       32.42      2.87 o 
   4   7   9      793.82      718.34     20.76 o 
   5   7   9       41.85       78.34      3.63 o 
   6   7   9       64.40       90.59      3.18 o 
 -10   8   9       16.75       15.69      1.78 o 
  -9   8   9       23.85       30.21      2.58 o 
  -8   8   9      170.22      172.09      8.33 o 
  -7   8   9     2239.03     2200.21     40.06 o 
  -6   8   9      210.02      184.36     11.45 o 
  -5   8   9     2503.37     2495.39     73.05 o 
  -4   8   9        5.00        9.47      2.78 o 
  -3   8   9     9807.96     9877.44     95.26 o 
  -2   8   9     1659.73     1561.25     30.71 o 
  -1   8   9     2153.04     2087.51     47.08 o 
   0   8   9      876.10      823.80     13.78 o 
   1   8   9      858.74      820.73     14.39 o 
   2   8   9      487.18      551.52     12.74 o 
   3   8   9     2901.00     3011.01     57.13 o 
   4   8   9      333.48      341.43     12.92 o 
   5   8   9     1359.12     1493.26     20.99 o 
   6   8   9      234.33      237.36      8.93 o 
  -9   9   9        7.58        9.07      1.76 o 
  -8   9   9      325.90      413.58     10.55 o 
  -7   9   9       33.14       49.90      4.00 o 
  -6   9   9      114.84      135.91      7.83 o 
  -5   9   9      408.68      388.65     13.25 o 
  -4   9   9       24.32       31.24      3.53 o 
  -3   9   9       49.96       65.52      5.15 o 
  -2   9   9     1267.48     1408.15     27.53 o 
  -1   9   9      410.15      393.39     19.16 o 
   0   9   9     2629.94     2577.25     25.04 o 
   1   9   9        1.76       10.12      3.98 o 
   2   9   9     1145.44     1135.43     21.22 o 
   3   9   9       90.59       92.85      4.30 o 
   4   9   9      602.30      658.04     18.78 o 
   5   9   9       35.80       28.71      2.47 o 
   6   9   9      366.10      322.84     31.04 o 
  -9  10   9       15.12       17.42      2.08 o 
  -8  10   9       70.83       64.40      3.86 o 
  -7  10   9     1376.78     1323.84     24.95 o 
  -6  10   9     1005.25      856.09     19.28 o 
  -5  10   9        3.80        2.02      1.46 o 
  -4  10   9      137.44      139.54      7.44 o 
  -3  10   9       81.83       96.90      6.20 o 
  -2  10   9     1436.73     1422.42     25.82 o 
  -1  10   9       23.39       13.96      2.83 o 
   0  10   9      203.16      165.50      7.39 o 
   1  10   9      317.86      265.35      8.36 o 
   2  10   9      473.26      549.18     17.17 o 
   3  10   9      302.33      346.79      8.09 o 
   4  10   9        0.98        3.69      1.24 o 
   5  10   9      179.12      229.43      6.63 o 
   6  10   9       37.09       50.13      5.33 o 
  -9  11   9        0.11       -1.86      1.86 o 
  -8  11   9      841.57      957.82     16.66 o 
  -7  11   9       34.59       24.07      2.55 o 
  -6  11   9      367.88      410.55     12.98 o 
  -5  11   9       43.61       35.31      3.63 o 
  -4  11   9      230.99      243.14     11.83 o 
  -3  11   9      429.25      395.32     10.62 o 
  -2  11   9     1423.54     1486.66     26.38 o 
  -1  11   9      704.45      665.97     14.63 o 
   0  11   9        5.85       10.09      2.02 o 
   1  11   9      225.01      214.50      6.16 o 
   2  11   9      447.43      482.09      9.57 o 
   3  11   9      597.50      600.83     17.52 o 
   4  11   9      106.76      124.57      5.05 o 
   5  11   9      284.51      279.46      9.17 o 
  -9  12   9      249.81      265.05     35.44 o 
  -8  12   9      364.60      395.25     11.25 o 
  -7  12   9        2.99        0.31      0.98 o 
  -6  12   9      405.68      387.19     14.47 o 
  -5  12   9      390.62      489.94     15.28 o 
  -4  12   9       21.43       36.43      4.63 o 
  -3  12   9      277.29      294.74     10.11 o 
  -2  12   9       45.39       38.93      4.43 o 
  -1  12   9     1933.08     1950.23     30.10 o 
   0  12   9       67.61       48.04      3.70 o 
   1  12   9      541.89      639.23     14.25 o 
   2  12   9       93.29      123.51      4.45 o 
   3  12   9      294.59      256.80      6.54 o 
   4  12   9      473.26      464.54     19.48 o 
   5  12   9      118.39       94.47      3.48 o 
  -8  13   9        3.65        3.23      1.53 o 
  -7  13   9       27.91       26.77      3.25 o 
  -6  13   9       74.83       87.19      9.10 o 
  -5  13   9       39.95       27.19      3.46 o 
  -4  13   9        4.44        2.90      1.35 o 
  -3  13   9      267.91      228.95      7.83 o 
  -2  13   9        7.99        6.89      2.19 o 
  -1  13   9       11.36        6.76      2.14 o 
   0  13   9      226.65      239.91      8.70 o 
   1  13   9      560.82      561.02     19.61 o 
   2  13   9        4.85        6.16      1.26 o 
   3  13   9       94.86       78.49      3.40 o 
   4  13   9        0.49        0.20      1.07 o 
   5  13   9      153.49      135.08      6.09 o 
  -8  14   9       30.86       52.45      5.54 o 
  -7  14   9      301.24      354.80     11.74 o 
  -6  14   9      415.25      403.92     10.26 o 
  -5  14   9      195.26      230.19      7.41 o 
  -4  14   9      496.20      390.70     10.44 o 
  -3  14   9      320.66      308.25     11.36 o 
  -2  14   9      233.65      201.55      7.71 o 
  -1  14   9     1281.54     1414.26     49.07 o 
   0  14   9       65.94       45.71      4.57 o 
   1  14   9      291.90      380.76     13.48 o 
   2  14   9       31.12       50.08      3.83 o 
   3  14   9       21.88       25.02      2.91 o 
   4  14   9       57.41       50.31      5.17 o 
  -7  15   9      123.35      115.26      6.10 o 
  -6  15   9      174.60      266.73     10.10 o 
  -5  15   9        0.94        1.18      0.85 o 
  -4  15   9      480.72      597.14     17.66 o 
  -3  15   9      287.57      273.28      7.89 o 
  -2  15   9      343.76      387.25     10.36 o 
  -1  15   9        8.58       15.28      2.67 o 
   0  15   9     1215.33     1451.04     66.62 o 
   1  15   9       19.78       14.49      2.93 o 
   2  15   9      420.99      429.59     11.76 o 
   3  15   9      102.33       79.14      4.22 o 
   4  15   9      244.60      227.69     24.76 o 
  -7  16   9      252.00      312.39     23.57 o 
  -6  16   9        6.95        7.48      1.46 o 
  -5  16   9      121.37      160.77      6.21 o 
  -4  16   9      441.44      431.03     11.50 o 
  -3  16   9        2.84       14.42      1.85 o 
  -2  16   9      322.10      320.16      9.76 o 
  -1  16   9      507.37      497.92     19.78 o 
   0  16   9        4.54        4.33      2.42 o 
   1  16   9      118.59      102.50      8.24 o 
   2  16   9      341.98      366.92     13.70 o 
   3  16   9        2.89       -1.08      2.22 o 
  -6  17   9        2.68        9.30      1.60 o 
  -5  17   9       19.82        9.60      1.34 o 
  -4  17   9       66.54      103.78      6.09 o 
  -3  17   9       30.51       16.03      1.92 o 
  -2  17   9      249.18      277.59      9.41 o 
  -1  17   9      411.59      342.28     19.31 o 
   0  17   9      240.46      252.44     12.16 o 
   1  17   9        4.85       -1.78      2.56 o 
   2  17   9      211.45      189.83      8.56 o 
   3  17   9        6.02        1.22      1.88 o 
  -5  18   9      192.29      235.91      6.82 o 
  -4  18   9      141.20      176.00      6.53 o 
  -3  18   9      489.33      582.05     12.24 o 
  -2  18   9      149.28      190.20     11.95 o 
  -1  18   9      108.78      108.40     13.47 o 
   0  18   9       40.91       19.10      3.25 o 
   1  18   9       32.73       25.62      3.35 o 
   2  18   9      126.84      132.16      8.84 o 
  -2  19   9       76.61       40.14      4.77 o 
  -1  19   9       15.68       13.86      5.45 o 
   0  19   9       17.29       17.56      2.47 o 
 -10   0  10      238.60      182.54     11.73 o 
  -9   0  10      659.40      619.37     31.01 o 
  -8   0  10      768.76      767.11     21.53 o 
  -7   0  10     1183.49     1132.61     46.76 o 
  -6   0  10     1602.64     1508.54     74.37 o 
  -5   0  10      328.19      328.41     21.23 o 
  -4   0  10       59.25       28.81     15.75 o 
  -3   0  10     1831.00     1963.95     44.56 o 
  -2   0  10      317.90      324.06     15.96 o 
  -1   0  10     2116.73     2118.67     74.63 o 
   0   0  10     4969.24     4571.54    127.55 o 
   1   0  10     1899.37     1839.87     53.18 o 
   2   0  10     3629.50     3482.80     70.65 o 
   3   0  10      701.95      759.27     21.26 o 
   4   0  10     1411.47     1258.33     22.95 o 
   5   0  10      661.84      704.34     47.14 o 
   6   0  10       31.97       32.12      5.22 o 
 -10   1  10        0.35        3.30      1.00 o 
  -9   1  10       42.34       38.03      3.04 o 
  -8   1  10      210.10      222.77      8.25 o 
  -7   1  10      317.79      348.18     10.82 o 
  -6   1  10       45.44       41.10      3.88 o 
  -5   1  10     2148.68     2050.03     52.16 o 
  -4   1  10      623.48      587.57     20.07 o 
  -3   1  10      163.64      136.97      7.80 o 
  -2   1  10      174.92      193.55      7.21 o 
  -1   1  10      642.58      622.54     15.13 o 
   0   1  10      528.50      540.27     10.13 o 
   1   1  10      151.50      118.69      5.01 o 
   2   1  10       33.11       37.49      3.08 o 
   3   1  10       35.56       23.29      2.73 o 
   4   1  10       79.81       94.62      4.88 o 
   5   1  10      577.73      584.31     17.21 o 
   6   1  10      249.08      290.98      9.22 o 
 -10   2  10        0.24        2.86      0.94 o 
  -9   2  10       41.13       50.38      3.42 o 
  -8   2  10      586.39      541.34     12.77 o 
  -7   2  10      115.27      100.95      5.82 o 
  -6   2  10     3293.78     3056.46     95.19 o 
  -5   2  10       70.64       69.10      6.81 o 
  -4   2  10       93.77      128.31      8.99 o 
  -3   2  10      336.22      318.69      9.94 o 
  -2   2  10        9.71       13.43      1.93 o 
  -1   2  10     1188.06     1159.69     23.12 o 
   0   2  10      777.28      756.79     13.50 o 
   1   2  10       20.17       18.72      2.38 o 
   2   2  10     1193.11     1046.41     23.69 o 
   3   2  10        7.87       13.51      2.15 o 
   4   2  10      606.87      579.61     11.67 o 
   5   2  10       56.09       47.16      3.04 o 
   6   2  10       11.26        8.77      1.48 o 
 -10   3  10       14.66        9.64      1.50 o 
  -9   3  10      742.78      718.12     16.54 o 
  -8   3  10        0.77        1.86      1.36 o 
  -7   3  10     1037.40      900.48     17.24 o 
  -6   3  10       51.02       47.41      4.58 o 
  -5   3  10      237.13      214.13     11.72 o 
  -4   3  10      126.85      144.26      7.06 o 
  -3   3  10     4144.66     3901.46    106.63 o 
  -2   3  10      210.89      271.35      9.68 o 
  -1   3  10     2759.68     2564.82     37.86 o 
   0   3  10      526.49      554.25     12.57 o 
   1   3  10     1249.68     1159.77     21.97 o 
   2   3  10       76.17       57.11      4.31 o 
   3   3  10     3266.56     3037.56     47.39 o 
   4   3  10      260.83      317.70     11.14 o 
   5   3  10      765.18      763.48     32.25 o 
   6   3  10      446.18      538.14     24.19 o 
 -10   4  10       53.74       63.38      3.66 o 
  -9   4  10       14.21       17.29      2.51 o 
  -8   4  10      130.14      144.33      6.56 o 
  -7   4  10      132.60      137.66      7.77 o 
  -6   4  10     1167.53     1194.96     22.87 o 
  -5   4  10     1175.07     1308.72    101.25 o 
  -4   4  10     3586.17     3667.88     87.83 o 
  -3   4  10       50.70       47.30      4.12 o 
  -2   4  10     3840.84     4019.88    118.26 o 
  -1   4  10       73.79       71.07      5.06 o 
   0   4  10      899.39      908.58     22.63 o 
   1   4  10     2071.83     2114.52     30.02 o 
   2   4  10       10.08       11.32      2.17 o 
   3   4  10      113.27      116.57      5.68 o 
   4   4  10      431.62      343.48     11.87 o 
   5   4  10      254.07      229.71      8.31 o 
   6   4  10      277.72      291.17     17.61 o 
 -10   5  10       15.27       14.84      1.83 o 
  -9   5  10       19.61       14.26      2.37 o 
  -8   5  10      107.66       85.62      5.06 o 
  -7   5  10      123.10      110.47      6.91 o 
  -6   5  10        2.65        4.99      2.22 o 
  -5   5  10       83.90       67.90      5.17 o 
  -4   5  10      463.35      426.38     30.84 o 
  -3   5  10        3.69       10.39      1.92 o 
  -2   5  10      218.40      215.07      8.54 o 
  -1   5  10      153.96      188.78      7.34 o 
   0   5  10     2932.81     2936.89     62.37 o 
   1   5  10      324.57      293.77      9.33 o 
   2   5  10     2270.70     2087.57     28.69 o 
   3   5  10      157.86      145.16      9.29 o 
   4   5  10       70.17       86.04      5.52 o 
   5   5  10       80.95      104.76      4.53 o 
   6   5  10        9.35       13.11      1.77 o 
 -10   6  10      135.65      136.80      4.95 o 
  -9   6  10       92.46       72.64      4.16 o 
  -8   6  10       12.25       13.30      3.10 o 
  -7   6  10      428.68      396.58     12.91 o 
  -6   6  10      237.34      303.18     11.52 o 
  -5   6  10       99.05      106.93      6.51 o 
  -4   6  10     1167.39     1062.96     68.71 o 
  -3   6  10       27.05       37.61      3.25 o 
  -2   6  10     3002.20     2900.37     33.79 o 
  -1   6  10      126.08      106.95      5.68 o 
   0   6  10     1241.56     1163.16     20.74 o 
   1   6  10      137.45      168.86      6.79 o 
   2   6  10     1521.21     1456.17     23.94 o 
   3   6  10      447.28      415.55     13.42 o 
   4   6  10     1435.88     1314.48     30.67 o 
   5   6  10      580.31      549.96     29.66 o 
   6   6  10     1044.76     1158.26     27.40 o 
 -10   7  10        7.22        5.68      2.00 o 
  -9   7  10      315.54      325.86      8.26 o 
  -8   7  10       41.82       31.28      4.70 o 
  -7   7  10     2183.64     2340.56     50.17 o 
  -6   7  10      790.90      776.55     22.93 o 
  -5   7  10      312.85      410.61     21.50 o 
  -4   7  10      125.94      119.81      8.83 o 
  -3   7  10     1814.96     1906.10     34.89 o 
  -2   7  10      480.92      549.07     13.15 o 
  -1   7  10     2537.87     2582.85     28.71 o 
   0   7  10      566.07      503.56     12.91 o 
   1   7  10      539.28      566.09     15.70 o 
   2   7  10      622.28      690.01     25.09 o 
   3   7  10      592.18      522.42     24.99 o 
   4   7  10      600.30      593.89     41.40 o 
   5   7  10      250.62      246.15     14.02 o 
   6   7  10      262.91      288.70     12.71 o 
  -9   8  10       52.33       32.27      2.51 o 
  -8   8  10        9.03        4.12      1.38 o 
  -7   8  10      212.24      184.11      8.78 o 
  -6   8  10      611.42      731.60     17.87 o 
  -5   8  10      606.96      620.65     35.73 o 
  -4   8  10      216.58      203.48     11.51 o 
  -3   8  10     1568.43     1415.87     26.18 o 
  -2   8  10      533.32      467.07     14.92 o 
  -1   8  10      256.35      242.44      7.65 o 
   0   8  10        4.78        1.04      1.12 o 
   1   8  10      421.79      477.84     12.20 o 
   2   8  10       57.00       50.57      3.83 o 
   3   8  10        4.00        3.01      2.35 o 
   4   8  10      103.81      136.76      8.01 o 
   5   8  10      182.59      190.06     17.49 o 
   6   8  10       40.48       57.04      5.03 o 
  -9   9  10       94.33      106.73      5.16 o 
  -8   9  10       43.27       41.38      3.10 o 
  -7   9  10       15.65       29.71      3.48 o 
  -6   9  10      612.96      588.68     15.70 o 
  -5   9  10      470.87      460.47     25.50 o 
  -4   9  10      483.76      430.82     16.68 o 
  -3   9  10      207.00      183.64      9.50 o 
  -2   9  10      352.62      329.90     12.57 o 
  -1   9  10      149.04      154.56      8.62 o 
   0   9  10       10.76       24.21      2.57 o 
   1   9  10      205.54      166.82      7.52 o 
   2   9  10      998.16      935.06     22.47 o 
   3   9  10        9.26        6.35      1.51 o 
   4   9  10      882.63     1032.57     63.95 o 
   5   9  10      484.53      534.51     50.76 o 
  -9  10  10       11.64       15.46      2.30 o 
  -8  10  10      215.81      272.96      7.25 o 
  -7  10  10       10.33       10.67      1.86 o 
  -6  10  10      589.81      703.60     22.15 o 
  -5  10  10        0.08        2.40      1.73 o 
  -4  10  10      914.63      958.96     24.45 o 
  -3  10  10      907.44      842.90     20.06 o 
  -2  10  10      503.47      495.65     15.32 o 
  -1  10  10      491.70      452.81     14.56 o 
   0  10  10     1354.95     1422.29     18.56 o 
   1  10  10      204.72      191.02      6.37 o 
   2  10  10      412.72      425.25      9.15 o 
   3  10  10       22.74       28.32      2.81 o 
   4  10  10      565.73      581.84     13.35 o 
   5  10  10      136.35      148.04      9.33 o 
  -8  11  10      283.47      276.89      6.67 o 
  -7  11  10      241.37      298.94      9.44 o 
  -6  11  10       84.95       65.13      4.86 o 
  -5  11  10       94.08      116.74      8.17 o 
  -4  11  10        3.04        3.48      1.82 o 
  -3  11  10        1.79        3.29      2.21 o 
  -2  11  10      398.69      386.38     13.34 o 
  -1  11  10      487.57      468.85     14.71 o 
   0  11  10      480.91      500.27     14.41 o 
   1  11  10     1028.81     1174.76     29.24 o 
   2  11  10      552.19      501.67      9.53 o 
   3  11  10       67.45       89.59      4.61 o 
   4  11  10       29.81       58.61      3.60 o 
  -8  12  10      485.52      452.09     13.87 o 
  -7  12  10      559.53      524.57     11.42 o 
  -6  12  10      128.39      128.57      6.42 o 
  -5  12  10      556.32      474.98     15.50 o 
  -4  12  10       21.82       20.05      2.61 o 
  -3  12  10      263.15      184.92      9.09 o 
  -2  12  10      923.38      829.72     19.17 o 
  -1  12  10      488.18      434.04     13.84 o 
   0  12  10      261.52      280.14     11.57 o 
   1  12  10       44.41       40.75      3.11 o 
   2  12  10      998.19      984.97     14.32 o 
   3  12  10      437.73      422.29     14.07 o 
   4  12  10      284.13      294.18     11.45 o 
  -8  13  10       76.03       37.00      4.14 o 
  -7  13  10        5.48       18.36      1.57 o 
  -6  13  10      191.22      198.76      6.22 o 
  -5  13  10      335.83      415.51     10.87 o 
  -4  13  10      176.41      193.36      7.63 o 
  -3  13  10      685.66      740.94     19.56 o 
  -2  13  10      401.86      334.85     11.80 o 
  -1  13  10      321.63      330.33     11.91 o 
   0  13  10      834.68      812.66     22.33 o 
   1  13  10      786.73      896.56     15.07 o 
   2  13  10       27.11       28.61      2.38 o 
   3  13  10      840.16      968.21     17.65 o 
   4  13  10        0.72        4.08      1.92 o 
  -7  14  10      166.58      141.48      8.83 o 
  -6  14  10      220.09      246.55      6.65 o 
  -5  14  10        6.94       11.92      1.83 o 
  -4  14  10       97.92      151.84      6.32 o 
  -3  14  10        9.99        7.95      1.74 o 
  -2  14  10      116.04      172.85      8.10 o 
  -1  14  10      163.16      188.15      9.94 o 
   0  14  10       51.03       70.27      5.20 o 
   1  14  10        0.75        1.08      1.48 o 
   2  14  10      200.40      208.77      7.60 o 
   3  14  10        0.16        2.36      2.62 o 
  -7  15  10       82.36       69.14      5.37 o 
  -6  15  10       61.91       80.87      4.70 o 
  -5  15  10       55.26       61.87      3.62 o 
  -4  15  10        5.15       -0.55      0.92 o 
  -3  15  10      121.53      119.57      7.17 o 
  -2  15  10       17.23        4.43      1.46 o 
  -1  15  10       72.96       86.42      7.18 o 
   0  15  10     1085.32     1191.69     25.99 o 
   1  15  10       72.05       68.08      6.30 o 
   2  15  10      426.96      409.61     13.13 o 
   3  15  10       97.55      101.30      7.87 o 
  -6  16  10      130.99      186.38      9.25 o 
  -5  16  10       37.68       30.62      2.96 o 
  -4  16  10      259.05      324.19      9.71 o 
  -3  16  10      274.59      242.40      9.45 o 
  -2  16  10      548.92      667.50     28.68 o 
  -1  16  10     1039.61      962.84     55.28 o 
   0  16  10       55.99       74.78      4.26 o 
   1  16  10       43.27       36.18      4.26 o 
   2  16  10      453.78      475.04     18.79 o 
  -5  17  10       96.52      130.17      7.37 o 
  -4  17  10       40.14       25.36     12.37 o 
  -3  17  10       69.73       74.27     21.85 o 
  -2  17  10       23.81       17.04      3.44 o 
  -1  17  10        1.91       14.52      1.90 o 
   0  17  10      434.86      442.38     13.95 o 
   1  17  10       40.90       40.49      5.87 o 
  -2  18  10        7.17        1.12      1.38 o 
  -1  18  10       28.89       13.16      3.12 o 
   0  18  10        0.77       -1.20      1.89 o 
 -10   1  11        3.01        1.52      1.61 o 
  -9   1  11       62.89       50.89      3.21 o 
  -8   1  11      118.72       97.48      5.11 o 
  -7   1  11      397.15      382.59     10.69 o 
  -6   1  11      877.99      850.90     15.92 o 
  -5   1  11      678.68      611.40     19.64 o 
  -4   1  11     3702.51     3381.10     54.80 o 
  -3   1  11       89.75       83.16      6.57 o 
  -2   1  11      852.69      745.25     15.84 o 
  -1   1  11      825.73      843.35     15.17 o 
   0   1  11      241.62      251.10      8.43 o 
   1   1  11      367.25      401.46     10.85 o 
   2   1  11     1415.11     1332.52     34.15 o 
   3   1  11     1074.47     1170.29     23.26 o 
   4   1  11      915.36      847.45     31.80 o 
   5   1  11      694.12      801.91     48.72 o 
 -10   2  11       14.29       10.94      2.25 o 
  -9   2  11       50.36       56.59      3.35 o 
  -8   2  11        0.75        0.81      1.10 o 
  -7   2  11      192.98      174.87      7.26 o 
  -6   2  11       53.66       50.06      4.51 o 
  -5   2  11       14.59       16.70      3.45 o 
  -4   2  11      538.39      538.78     18.13 o 
  -3   2  11     1433.28     1345.28     44.42 o 
  -2   2  11      202.38      186.97     10.04 o 
  -1   2  11     2947.90     2792.83     29.82 o 
   0   2  11      888.14      865.07     15.62 o 
   1   2  11      403.07      360.35     10.35 o 
   2   2  11      246.16      281.38     10.10 o 
   3   2  11      873.21      824.27     23.79 o 
   4   2  11      292.46      295.80     11.10 o 
   5   2  11      820.75      951.42     32.10 o 
 -10   3  11        2.96        3.71      1.12 o 
  -9   3  11       16.57       28.58      2.99 o 
  -8   3  11      629.64      678.56     14.94 o 
  -7   3  11       14.55       16.73      2.41 o 
  -6   3  11        1.84        1.32      1.42 o 
  -5   3  11       87.28       59.47      6.23 o 
  -4   3  11      108.43       97.82      6.16 o 
  -3   3  11      423.43      437.85     11.19 o 
  -2   3  11      157.09      204.90      8.85 o 
  -1   3  11      356.24      334.92     11.62 o 
   0   3  11       28.81       33.17      3.79 o 
   1   3  11        0.69        1.85      1.47 o 
   2   3  11      229.64      203.98      7.71 o 
   3   3  11        0.33        2.33      1.37 o 
   4   3  11        4.49        9.30      1.58 o 
   5   3  11       66.70       73.05      4.78 o 
  -9   4  11       31.72       33.03      3.10 o 
  -8   4  11      427.32      402.41     11.37 o 
  -7   4  11        5.44        4.98      1.72 o 
  -6   4  11      539.03      503.08     18.71 o 
  -5   4  11     1116.85     1042.22     41.19 o 
  -4   4  11     4055.58     3791.24    191.30 o 
  -3   4  11      657.41      606.12     15.18 o 
  -2   4  11     1059.67     1026.03     19.86 o 
  -1   4  11      794.57      700.29     26.12 o 
   0   4  11      631.85      667.68     16.45 o 
   1   4  11      733.72      667.38     26.64 o 
   2   4  11     1086.18     1072.22     21.41 o 
   3   4  11      552.98      502.30     12.09 o 
   4   4  11     1094.42     1184.93     22.43 o 
   5   4  11       65.60       62.97      3.38 o 
  -9   5  11       13.45       10.18      1.57 o 
  -8   5  11     1672.99     1882.55     31.08 o 
  -7   5  11      292.00      243.52      8.41 o 
  -6   5  11      494.75      499.52     11.81 o 
  -5   5  11       99.73      108.67      6.65 o 
  -4   5  11      574.58      553.28     15.96 o 
  -3   5  11     1804.89     1915.05     25.79 o 
  -2   5  11     1344.55     1386.32     34.95 o 
  -1   5  11     1154.18     1110.51     21.57 o 
   0   5  11     2870.41     2505.65     41.64 o 
   1   5  11      709.44      644.63     19.99 o 
   2   5  11      814.72      747.83     32.86 o 
   3   5  11      372.17      396.94     24.70 o 
   4   5  11      840.56      836.05     25.16 o 
   5   5  11      185.44      163.36     14.31 o 
  -9   6  11        8.66        4.61      1.08 o 
  -8   6  11      183.89      171.69      6.63 o 
  -7   6  11        0.70        5.70      1.54 o 
  -6   6  11        0.76        0.71      1.22 o 
  -5   6  11       77.86      100.72      6.52 o 
  -4   6  11      832.01      871.05     28.88 o 
  -3   6  11       26.44       21.28      2.97 o 
  -2   6  11       16.89       11.93      2.32 o 
  -1   6  11      650.84      721.59     16.46 o 
   0   6  11       90.73       90.19      5.28 o 
   1   6  11      380.27      418.85     22.86 o 
   2   6  11       50.28       51.03      5.69 o 
   3   6  11       55.75       40.51      5.21 o 
   4   6  11      284.07      274.73     12.56 o 
   5   6  11        6.68        6.90      2.31 o 
  -9   7  11       44.79       47.97      2.78 o 
  -8   7  11      263.39      289.42      8.24 o 
  -7   7  11        3.60        0.93      1.23 o 
  -6   7  11       96.57       69.79      4.57 o 
  -5   7  11       44.89       32.94      3.87 o 
  -4   7  11      186.54      241.54      9.90 o 
  -3   7  11       42.07       50.01      4.34 o 
  -2   7  11      172.26      159.44      7.84 o 
  -1   7  11      185.34      217.03      7.94 o 
   0   7  11      524.66      469.09     24.96 o 
   1   7  11      472.31      415.77     15.80 o 
   2   7  11      157.16      131.47      8.76 o 
   3   7  11        3.12        1.67      1.95 o 
   4   7  11       54.83       66.52      5.98 o 
   5   7  11      289.64      334.21     14.42 o 
  -9   8  11      360.29      382.28     29.10 o 
  -8   8  11        0.88        3.10      1.15 o 
  -7   8  11      723.40      784.13     12.63 o 
  -6   8  11       15.49       13.36      1.98 o 
  -5   8  11      456.85      548.81     18.26 o 
  -4   8  11      119.73      102.42      6.56 o 
  -3   8  11     1775.48     1761.58     32.87 o 
  -2   8  11     1805.28     1758.45     36.82 o 
  -1   8  11      357.33      378.26      9.67 o 
   0   8  11     1258.74     1291.25     52.76 o 
   1   8  11     1165.77     1130.82     42.30 o 
   2   8  11       31.99       15.80      2.53 o 
   3   8  11      797.69      655.41     47.76 o 
   4   8  11      213.61      194.70     10.38 o 
   5   8  11       63.73       58.37      5.49 o 
  -9   9  11       99.22      101.90      6.95 o 
  -8   9  11        1.48        1.87      0.94 o 
  -7   9  11        2.84        0.56      0.96 o 
  -6   9  11      164.72      210.13      7.50 o 
  -5   9  11        2.29        3.13      1.73 o 
  -4   9  11      266.98      327.26     14.07 o 
  -3   9  11      523.78      524.81     17.82 o 
  -2   9  11      739.41      752.96     24.58 o 
  -1   9  11      244.49      260.17      8.95 o 
   0   9  11      609.55      704.13     35.06 o 
   1   9  11      169.13      151.24      7.20 o 
   2   9  11      597.76      653.21     22.38 o 
   3   9  11       40.30       36.21      4.67 o 
   4   9  11      429.45      390.61     30.04 o 
  -8  10  11      417.82      348.65     14.59 o 
  -7  10  11        2.04        6.78      1.43 o 
  -6  10  11       17.76       14.95      2.34 o 
  -5  10  11       24.25       15.84      2.64 o 
  -4  10  11        3.03        5.76      2.32 o 
  -3  10  11       54.91       30.52      4.44 o 
  -2  10  11      542.36      499.78     14.86 o 
  -1  10  11      432.33      454.39     19.83 o 
   0  10  11      314.89      320.53     15.38 o 
   1  10  11     1012.68     1145.98     53.26 o 
   2  10  11       68.94       70.76      3.61 o 
   3  10  11      256.28      238.48     13.41 o 
   4  10  11      127.52      117.99      8.02 o 
  -8  11  11      205.91      207.63     10.49 o 
  -7  11  11        6.29        5.77      1.20 o 
  -6  11  11      102.46      134.12      7.36 o 
  -5  11  11       34.75       34.50      3.40 o 
  -4  11  11     1255.91     1357.81     26.94 o 
  -3  11  11      485.20      441.61     15.51 o 
  -2  11  11      635.76      632.39     16.40 o 
  -1  11  11      940.14      887.94     32.34 o 
   0  11  11      192.78      206.05     11.91 o 
   1  11  11      749.82      732.08     32.02 o 
   2  11  11      472.90      531.74     10.36 o 
   3  11  11      336.15      286.17      9.02 o 
  -7  12  11      474.13      591.21     21.70 o 
  -6  12  11      452.75      485.74     13.38 o 
  -5  12  11      747.95      870.30     19.57 o 
  -4  12  11        6.47       15.64      3.09 o 
  -3  12  11      258.86      353.03     13.31 o 
  -2  12  11      149.47      166.51      8.19 o 
  -1  12  11      180.53      242.52     16.25 o 
   0  12  11       60.57       65.86      4.76 o 
   1  12  11      101.33       92.55      6.86 o 
   2  12  11      300.21      310.77     24.80 o 
   3  12  11      711.44      717.98     16.78 o 
  -7  13  11        0.57       -0.99      1.75 o 
  -6  13  11       19.67        8.44      1.77 o 
  -5  13  11      216.96      216.97      9.10 o 
  -4  13  11        0.37        1.48      1.48 o 
  -3  13  11      189.69      144.38      8.32 o 
  -2  13  11       61.29       73.78      6.03 o 
  -1  13  11        4.19        1.08      1.83 o 
   0  13  11       12.89       17.66      2.65 o 
   1  13  11       73.54       53.85      3.96 o 
   2  13  11      194.38      181.21     22.04 o 
  -6  14  11      167.64      104.50     10.92 o 
  -5  14  11     1233.69     1376.70     26.83 o 
  -4  14  11       16.28        8.82      1.96 o 
  -3  14  11     1062.78     1286.44     73.03 o 
  -2  14  11        9.71        4.26      1.77 o 
  -1  14  11      206.58      241.91     11.65 o 
   0  14  11       29.95       14.57      2.15 o 
   1  14  11      153.48      135.85      6.42 o 
   2  14  11     1043.86      956.95     26.50 o 
  -6  15  11      165.82      199.76      9.19 o 
  -5  15  11       58.00       51.04     10.19 o 
  -4  15  11      138.18      168.12      7.25 o 
  -3  15  11       44.75       45.96      6.66 o 
  -2  15  11      219.41      323.15     36.95 o 
  -1  15  11       14.27       15.41      5.29 o 
   0  15  11      478.85      568.40     12.98 o 
   1  15  11      327.85      293.95     15.60 o 
  -5  16  11      319.09      379.66     12.22 o 
  -4  16  11       33.83       23.68      8.47 o 
  -3  16  11        7.78        5.08      1.50 o 
  -2  16  11        0.04        3.81      1.41 o 
  -1  16  11      245.39      267.07      8.33 o 
   0  16  11       49.10       28.17      4.97 o 
   1  16  11      242.94      232.68     11.98 o 
  -3  17  11       48.48       17.03      2.99 o 
  -2  17  11      408.18      394.32     14.80 o 
  -1  17  11      179.72      142.61      9.30 o 
   0  17  11       82.69       84.67      6.58 o 
  -9   0  12      163.41      121.55     19.43 o 
  -8   0  12      251.98      238.76     11.35 o 
  -7   0  12      795.06      732.77     27.58 o 
  -6   0  12       20.83       13.29      4.51 o 
  -5   0  12     1782.34     1684.83     45.42 o 
  -4   0  12      830.59      808.75     31.27 o 
  -3   0  12     2096.24     2020.99     48.76 o 
  -2   0  12     2959.33     2916.58     92.70 o 
  -1   0  12     1180.12     1236.09     46.33 o 
   0   0  12      915.38      795.37     41.79 o 
   1   0  12      665.59      712.78     30.25 o 
   2   0  12      376.41      342.87     20.84 o 
   3   0  12      592.19      616.75     30.95 o 
   4   0  12       31.90       27.96      4.86 o 
  -9   1  12      107.30       92.13      8.62 o 
  -8   1  12       15.54       20.18      2.12 o 
  -7   1  12      229.48      226.58      8.64 o 
  -6   1  12      170.09      176.97     10.18 o 
  -5   1  12     2010.65     1889.23     33.84 o 
  -4   1  12      819.29      788.80     21.90 o 
  -3   1  12     1388.43     1296.17     28.73 o 
  -2   1  12      470.19      476.66     13.51 o 
  -1   1  12     2384.63     2196.28     32.97 o 
   0   1  12        1.29        2.23      1.32 o 
   1   1  12     1935.13     1870.84     34.45 o 
   2   1  12       84.14       88.68      7.76 o 
   3   1  12     1200.50     1115.68     25.52 o 
   4   1  12      425.17      412.15     11.98 o 
  -9   2  12      232.28      201.54     14.77 o 
  -8   2  12      130.97      130.54      6.62 o 
  -7   2  12      941.53      958.12     17.56 o 
  -6   2  12        1.21        5.86      2.33 o 
  -5   2  12       65.39       65.17      6.43 o 
  -4   2  12       41.57       38.73      4.04 o 
  -3   2  12      816.52      771.93     19.39 o 
  -2   2  12     1612.92     1485.11     32.78 o 
  -1   2  12      681.54      609.98     15.66 o 
   0   2  12        6.97       13.86      2.43 o 
   1   2  12       16.57       12.13      2.60 o 
   2   2  12        4.09        2.50      5.32 o 
   3   2  12        7.23        6.62      1.41 o 
   4   2  12       48.93       40.33      3.15 o 
  -9   3  12     1048.11     1035.69     50.65 o 
  -8   3  12      613.41      609.82     12.81 o 
  -7   3  12      299.53      290.37      9.65 o 
  -6   3  12      637.26      597.79     18.72 o 
  -5   3  12      142.33      126.63      8.95 o 
  -4   3  12       43.36       47.16      3.63 o 
  -3   3  12     1032.36     1019.88     16.65 o 
  -2   3  12      300.76      269.70      9.90 o 
  -1   3  12      290.37      268.38     10.32 o 
   0   3  12       61.73       43.01      4.23 o 
   1   3  12     1683.91     1576.63     33.34 o 
   2   3  12      433.15      468.65     16.87 o 
   3   3  12      366.79      301.52     11.60 o 
   4   3  12      740.09      727.45     51.75 o 
  -9   4  12        2.01        1.27      1.60 o 
  -8   4  12      370.36      408.01     12.92 o 
  -7   4  12      165.14      181.58      7.59 o 
  -6   4  12      325.73      363.17     14.44 o 
  -5   4  12        2.87        3.69      1.17 o 
  -4   4  12      470.29      448.48     11.03 o 
  -3   4  12      181.65      159.81      6.62 o 
  -2   4  12       60.50       56.61      4.58 o 
  -1   4  12      924.62      915.11     18.99 o 
   0   4  12       60.41       73.39      5.56 o 
   1   4  12      381.11      355.39     11.65 o 
   2   4  12      907.19      900.87     22.82 o 
   3   4  12      180.92      185.94     13.73 o 
   4   4  12      443.14      462.55     39.59 o 
  -9   5  12        0.57       -0.50      0.87 o 
  -8   5  12        0.69        0.38      1.04 o 
  -7   5  12        3.40        2.47      1.37 o 
  -6   5  12       71.59       51.50      5.50 o 
  -5   5  12        9.06       13.42      1.86 o 
  -4   5  12        8.16        6.19      1.48 o 
  -3   5  12        0.58        0.55      1.24 o 
  -2   5  12      116.59      101.05      6.14 o 
  -1   5  12        0.14        2.69      1.06 o 
   0   5  12      361.79      306.19     10.81 o 
   1   5  12        8.62       11.40      2.12 o 
   2   5  12        4.16        8.13      3.37 o 
   3   5  12       32.13       46.84      8.60 o 
   4   5  12       33.28       43.80      4.21 o 
  -9   6  12      107.55      110.93      9.10 o 
  -8   6  12      243.41      244.81      7.95 o 
  -7   6  12      231.44      236.64     10.99 o 
  -6   6  12      567.13      656.56     14.84 o 
  -5   6  12       10.46       28.37      3.24 o 
  -4   6  12     1153.93     1106.68     33.21 o 
  -3   6  12      307.46      292.14     10.24 o 
  -2   6  12       84.00       89.16      6.16 o 
  -1   6  12      435.08      461.55     17.20 o 
   0   6  12      519.91      534.48     16.38 o 
   1   6  12      352.62      357.31     13.55 o 
   2   6  12     1929.74     1715.09    143.33 o 
   3   6  12      901.35      875.82     48.48 o 
   4   6  12     1148.80     1093.52     80.09 o 
  -9   7  12      116.74      132.22      7.57 o 
  -8   7  12      174.12      178.79      6.39 o 
  -7   7  12      147.20      204.14      9.91 o 
  -6   7  12       21.14       28.85      3.26 o 
  -5   7  12     1026.02     1121.95     48.43 o 
  -4   7  12        0.05        0.84      1.85 o 
  -3   7  12     1852.54     1902.60     53.48 o 
  -2   7  12      387.37      387.14     11.74 o 
  -1   7  12      351.09      363.39     12.05 o 
   0   7  12     1273.72     1276.63     38.75 o 
   1   7  12      327.20      387.79     14.32 o 
   2   7  12      332.64      345.06     25.09 o 
   3   7  12      497.81      479.26     23.30 o 
   4   7  12       77.95       73.03      7.73 o 
  -8   8  12      198.56      252.18      8.84 o 
  -7   8  12        7.35       15.79      2.13 o 
  -6   8  12       11.64       15.55      2.40 o 
  -5   8  12      402.85      322.08     10.84 o 
  -4   8  12       30.09       14.64      3.06 o 
  -3   8  12      148.29      117.20      8.15 o 
  -2   8  12      137.13      167.34      6.57 o 
  -1   8  12      140.26      131.85      7.44 o 
   0   8  12       61.03       59.94      4.75 o 
   1   8  12      732.83      646.95     17.61 o 
   2   8  12      108.82      117.25      8.01 o 
   3   8  12      133.42      151.28      8.06 o 
   4   8  12       71.07       87.33      6.46 o 
  -8   9  12      382.58      370.18      9.53 o 
  -7   9  12      117.77      104.40      4.88 o 
  -6   9  12        1.33       -0.81      1.48 o 
  -5   9  12      866.07      935.89     33.34 o 
  -4   9  12      246.27      224.12     10.78 o 
  -3   9  12        1.49        7.46      2.34 o 
  -2   9  12       80.86       57.33      4.56 o 
  -1   9  12       25.31       15.39      2.41 o 
   0   9  12      653.78      684.66     50.69 o 
   1   9  12        5.04        5.40      1.60 o 
   2   9  12      187.72      182.49     16.70 o 
   3   9  12      506.74      478.88     29.84 o 
  -7  10  12       30.36       43.87      2.94 o 
  -6  10  12      767.53      891.81     21.67 o 
  -5  10  12       16.16       22.10      3.38 o 
  -4  10  12      884.22     1005.08     36.85 o 
  -3  10  12      169.71      169.69      9.23 o 
  -2  10  12     1465.89     1708.85     83.60 o 
  -1  10  12       37.63       36.67      4.52 o 
   0  10  12     1343.38     1433.56     67.11 o 
   1  10  12      415.90      393.92     17.72 o 
   2  10  12      274.22      302.43     10.78 o 
   3  10  12      410.85      373.88     25.84 o 
  -7  11  12       83.57       55.41      5.11 o 
  -6  11  12       29.76       30.71      2.52 o 
  -5  11  12        9.35       19.46      2.96 o 
  -4  11  12      486.22      544.56     15.67 o 
  -3  11  12      135.22      162.99      8.71 o 
  -2  11  12      353.29      427.87     16.18 o 
  -1  11  12      181.67      286.65     29.02 o 
   0  11  12        6.06        5.42      1.56 o 
   1  11  12      176.45      183.67      7.18 o 
   2  11  12       13.65       15.07      2.25 o 
  -6  12  12      126.70      157.50      6.64 o 
  -5  12  12      375.88      345.49     11.07 o 
  -4  12  12        2.90        3.11      1.50 o 
  -3  12  12      923.10      928.65     28.67 o 
  -2  12  12        6.63       12.23      2.60 o 
  -1  12  12      547.10      540.62     51.16 o 
   0  12  12       17.05       12.01      1.90 o 
   1  12  12      114.51       91.51      6.22 o 
   2  12  12        4.72        4.51      2.26 o 
  -6  13  12       35.24       29.64      2.63 o 
  -5  13  12        4.16        4.17      1.53 o 
  -4  13  12       15.92       11.48      3.84 o 
  -3  13  12      265.51      350.69     24.45 o 
  -2  13  12        1.60        2.10      1.50 o 
  -1  13  12      774.25     1035.09     85.31 o 
   0  13  12       55.08       64.60      4.71 o 
   1  13  12      237.12      257.89     13.62 o 
  -5  14  12      109.36      114.42      5.17 o 
  -4  14  12        2.05       10.31      1.98 o 
  -3  14  12       59.43       66.49      8.86 o 
  -2  14  12       91.50      120.73     11.68 o 
  -1  14  12        2.68        5.25      1.51 o 
   0  14  12       84.03      107.44      7.11 o 
   1  14  12       42.40       31.63      4.23 o 
  -5  15  12       10.67       16.48      2.46 o 
  -4  15  12      393.66      356.47     11.44 o 
  -3  15  12       81.70       86.53      4.65 o 
  -2  15  12      446.42      475.33     36.99 o 
  -1  15  12       30.00       42.19      3.09 o 
   0  15  12        5.52        1.25      2.14 o 
  -2  16  12      196.17      227.88     10.71 o 
  -9   1  13      848.98      658.06     30.58 o 
  -8   1  13      334.57      367.07     11.21 o 
  -7   1  13      142.74      119.93      7.36 o 
  -6   1  13      399.67      378.04     13.92 o 
  -5   1  13        1.28        0.84      1.52 o 
  -4   1  13      114.73      102.39      7.33 o 
  -3   1  13      108.35       99.60      8.24 o 
  -2   1  13       52.43       48.67      4.36 o 
  -1   1  13      604.61      584.81     14.52 o 
   0   1  13     1420.79     1432.65     29.12 o 
   1   1  13      658.91      709.89     20.01 o 
   2   1  13     1079.76     1052.49     23.17 o 
   3   1  13      236.02      251.95     11.21 o 
  -9   2  13       77.33       70.49      5.69 o 
  -8   2  13       34.96       36.34      3.87 o 
  -7   2  13      152.18      173.92     10.04 o 
  -6   2  13      116.09      126.21      6.58 o 
  -5   2  13      288.59      300.49     10.37 o 
  -4   2  13       35.10       38.27      3.76 o 
  -3   2  13     1217.64     1198.55     36.64 o 
  -2   2  13      955.70      957.84     19.77 o 
  -1   2  13       77.42       60.79      4.88 o 
   0   2  13       44.75       45.94      4.17 o 
   1   2  13      502.95      481.11     18.07 o 
   2   2  13      530.42      556.79     16.61 o 
   3   2  13      278.12      262.78     12.22 o 
  -9   3  13       11.95       12.22      2.43 o 
  -8   3  13       56.01       51.77      4.39 o 
  -7   3  13        9.76       20.29      3.32 o 
  -6   3  13       34.46       40.25      3.57 o 
  -5   3  13       84.96       93.74      5.60 o 
  -4   3  13       88.92      135.69      5.91 o 
  -3   3  13      175.48      177.59      7.53 o 
  -2   3  13      151.72      158.74      7.65 o 
  -1   3  13        1.51       -0.18      1.19 o 
   0   3  13      460.94      414.15     12.04 o 
   1   3  13        9.30        6.45      2.10 o 
   2   3  13        1.36        2.45      1.48 o 
   3   3  13       89.89       81.17      4.20 o 
  -8   4  13       39.31       27.78      3.17 o 
  -7   4  13      145.06      140.51      7.85 o 
  -6   4  13      172.51      147.69      6.63 o 
  -5   4  13      482.70      469.88     12.16 o 
  -4   4  13      475.97      448.35     10.67 o 
  -3   4  13       16.54       13.37      2.16 o 
  -2   4  13      626.01      633.79     12.41 o 
  -1   4  13       41.41       32.57      3.51 o 
   0   4  13      539.44      530.61     13.76 o 
   1   4  13      364.69      350.00     13.18 o 
   2   4  13      205.74      214.51     12.48 o 
   3   4  13      227.71      203.17     18.93 o 
  -8   5  13        3.88        4.77      1.61 o 
  -7   5  13       27.37       30.86      3.69 o 
  -6   5  13     1013.40     1118.77     53.07 o 
  -5   5  13      350.70      379.50     11.40 o 
  -4   5  13     2113.54     2284.51     84.56 o 
  -3   5  13      911.78      853.98     16.34 o 
  -2   5  13     2266.21     2184.64     78.24 o 
  -1   5  13       38.54       28.40      3.27 o 
   0   5  13     1529.57     1563.62     27.71 o 
   1   5  13      367.21      399.78     18.71 o 
   2   5  13      553.47      495.03     37.92 o 
   3   5  13      619.68      559.83     46.20 o 
  -8   6  13        4.29        5.82      3.18 o 
  -7   6  13       21.68        8.95      2.14 o 
  -6   6  13       37.83       36.97      4.15 o 
  -5   6  13      303.34      345.80     19.85 o 
  -4   6  13       13.09        6.75      1.71 o 
  -3   6  13      465.81      559.66     13.11 o 
  -2   6  13      150.26      130.87      5.64 o 
  -1   6  13      472.69      541.84     11.41 o 
   0   6  13       24.40       27.10      3.04 o 
   1   6  13       25.54       33.41      5.94 o 
   2   6  13        1.88        2.88      1.75 o 
   3   6  13      153.12      150.33      9.35 o 
  -8   7  13       16.76        8.83      1.59 o 
  -7   7  13      288.84      301.23     10.18 o 
  -6   7  13       27.04       36.96      3.09 o 
  -5   7  13       65.98       54.06      3.91 o 
  -4   7  13       88.21       83.79      6.16 o 
  -3   7  13       43.46       21.36      2.27 o 
  -2   7  13      939.85      855.46     20.40 o 
  -1   7  13      231.94      225.78      7.06 o 
   0   7  13       66.01       61.79      4.20 o 
   1   7  13       42.97       41.03      5.20 o 
   2   7  13       21.51       16.44      2.86 o 
   3   7  13      251.41      200.41     26.46 o 
  -7   8  13       38.77       31.28      3.06 o 
  -6   8  13      767.67      807.66     18.58 o 
  -5   8  13       74.81       87.79      6.51 o 
  -4   8  13      897.91      925.29     49.63 o 
  -3   8  13      139.06      158.06      8.05 o 
  -2   8  13      154.04      146.28      5.58 o 
  -1   8  13      393.90      445.18     12.04 o 
   0   8  13      141.31      126.14      7.18 o 
   1   8  13      354.47      300.94     21.35 o 
   2   8  13      566.70      546.95     32.11 o 
   3   8  13       27.02       23.51      3.70 o 
  -7   9  13        6.64        6.69      2.78 o 
  -6   9  13       54.59       74.73      4.75 o 
  -5   9  13       26.69       28.29      3.41 o 
  -4   9  13        2.77       15.25      3.66 o 
  -3   9  13       73.48       59.58      4.36 o 
  -2   9  13      257.84      336.46     13.42 o 
  -1   9  13      217.46      238.12      8.43 o 
   0   9  13      225.56      236.69     14.43 o 
   1   9  13      245.77      255.96     20.23 o 
   2   9  13      158.23      158.26      6.65 o 
  -7  10  13       12.57       18.10      3.03 o 
  -6  10  13      108.25       85.13      4.78 o 
  -5  10  13      163.29      150.57      7.16 o 
  -4  10  13      358.15      343.92     11.58 o 
  -3  10  13       50.26       48.83      3.47 o 
  -2  10  13        7.69        3.10      2.12 o 
  -1  10  13       60.02       44.81      3.54 o 
   0  10  13      263.12      186.54      8.77 o 
   1  10  13       34.12       39.39      3.34 o 
   2  10  13      141.36      116.79      7.98 o 
  -6  11  13      144.79      166.93     11.45 o 
  -5  11  13       38.62       33.39      3.30 o 
  -4  11  13      796.54      896.48     17.44 o 
  -3  11  13      216.01      228.37      9.11 o 
  -2  11  13      140.29      169.52      7.83 o 
  -1  11  13      231.11      236.09      9.04 o 
   0  11  13      646.74      567.04     22.68 o 
   1  11  13       58.82       50.57      5.36 o 
  -6  12  13        0.63        4.76      1.76 o 
  -5  12  13       30.52       63.69      4.06 o 
  -4  12  13      145.56      158.26      7.21 o 
  -3  12  13      159.44      200.53     11.44 o 
  -2  12  13      104.20      116.75      6.13 o 
  -1  12  13      150.71      191.94      7.59 o 
   0  12  13       56.83       59.08      6.49 o 
  -5  13  13      391.26      367.58     33.02 o 
  -4  13  13       81.31      114.96      5.69 o 
  -3  13  13       40.43       34.56      4.20 o 
  -2  13  13       14.46       20.55      2.59 o 
  -1  13  13       59.04       38.58      5.24 o 
  -4  14  13       60.32       28.92      3.11 o 
  -3  14  13      149.64      175.59     10.91 o 
  -2  14  13      806.31      698.96     62.29 o 
  -8   0  14        0.71        0.13      1.33 o 
  -7   0  14       46.60       23.31      2.92 o 
  -6   0  14      486.52      579.73     83.59 o 
  -5   0  14       53.40       50.41      7.21 o 
  -4   0  14      792.98      747.16     27.54 o 
  -3   0  14      330.60      325.37     18.63 o 
  -2   0  14       40.34       45.65      7.13 o 
  -1   0  14       83.38       79.32      9.37 o 
   0   0  14      515.76      544.21     22.72 o 
   1   0  14      790.26      906.64     27.73 o 
   2   0  14      478.83      435.77     57.26 o 
  -8   1  14       17.76       19.42      2.92 o 
  -7   1  14      116.77      112.48      9.08 o 
  -6   1  14       75.08       64.85      3.65 o 
  -5   1  14      395.43      422.60     43.38 o 
  -4   1  14      116.99      109.39      7.48 o 
  -3   1  14     1112.66     1152.96     24.46 o 
  -2   1  14       29.58       20.75      2.52 o 
  -1   1  14     1489.86     1563.96     27.43 o 
   0   1  14      279.54      290.69     11.93 o 
   1   1  14      106.78       98.55      6.71 o 
   2   1  14      135.94      118.38      9.39 o 
  -8   2  14       62.86       48.06     10.20 o 
  -7   2  14      364.71      390.77     12.28 o 
  -6   2  14        9.16       10.51      2.52 o 
  -5   2  14      186.25      175.83      6.98 o 
  -4   2  14      203.16      187.63      7.37 o 
  -3   2  14        3.91        4.22      1.92 o 
  -2   2  14       41.75       28.31      3.01 o 
  -1   2  14       23.32       21.88      3.46 o 
   0   2  14       66.51       85.97      6.48 o 
   1   2  14      642.07      692.70     16.85 o 
   2   2  14       11.05        7.24      1.71 o 
  -8   3  14      131.78      120.99      7.00 o 
  -7   3  14      169.09      194.11      7.92 o 
  -6   3  14      507.65      474.29     14.67 o 
  -5   3  14      713.55      795.25     14.40 o 
  -4   3  14     1146.68     1137.42     21.11 o 
  -3   3  14      300.61      305.98      9.26 o 
  -2   3  14      743.28      748.22     14.64 o 
  -1   3  14      588.32      639.21     13.44 o 
   0   3  14      674.62      750.28     18.30 o 
   1   3  14      856.65      866.76     18.45 o 
   2   3  14     1041.15      993.65     50.81 o 
  -8   4  14       10.65        4.92      1.52 o 
  -7   4  14        0.27        1.19      1.71 o 
  -6   4  14        4.35        6.00      1.61 o 
  -5   4  14       10.00        2.73      1.54 o 
  -4   4  14        6.88       16.46      1.81 o 
  -3   4  14      119.41      128.21      5.00 o 
  -2   4  14      348.21      354.88     10.04 o 
  -1   4  14      850.31      913.66     15.83 o 
   0   4  14      514.82      540.75     14.90 o 
   1   4  14        2.18        5.22      1.68 o 
   2   4  14      126.22      134.78     16.29 o 
  -7   5  14       38.79       37.61      3.35 o 
  -6   5  14        1.86        3.46      1.37 o 
  -5   5  14       28.93       20.47      2.19 o 
  -4   5  14      319.68      364.61     12.90 o 
  -3   5  14       21.78       17.23      1.94 o 
  -2   5  14       23.16       15.87      2.26 o 
  -1   5  14      108.35      131.76      5.94 o 
   0   5  14        1.85        8.09      1.98 o 
   1   5  14       36.89       52.82      3.73 o 
   2   5  14       13.15       14.77      2.21 o 
  -7   6  14        7.78       16.30      2.08 o 
  -6   6  14      532.03      531.62     12.44 o 
  -5   6  14      205.56      203.26      6.59 o 
  -4   6  14       99.38      123.36      5.30 o 
  -3   6  14      801.60      796.08     20.80 o 
  -2   6  14        9.83        7.00      1.33 o 
  -1   6  14      222.89      211.25      7.20 o 
   0   6  14      560.99      598.31     13.96 o 
   1   6  14      219.01      230.85     27.17 o 
   2   6  14      449.34      449.78     45.59 o 
  -7   7  14      101.69      139.60      7.68 o 
  -6   7  14        1.32        0.03      3.45 o 
  -5   7  14       78.26      116.75      5.75 o 
  -4   7  14      153.91      181.23     12.29 o 
  -3   7  14       24.87       30.83      2.33 o 
  -2   7  14      148.60      201.39      5.79 o 
  -1   7  14      490.56      577.24     11.11 o 
   0   7  14      117.73      132.71     23.20 o 
   1   7  14      258.62      254.68     28.09 o 
   2   7  14       41.06       29.51      3.94 o 
  -6   8  14       12.96       23.79      3.47 o 
  -5   8  14      100.59       97.64      5.13 o 
  -4   8  14      355.90      404.75     26.05 o 
  -3   8  14       19.83       13.12      1.84 o 
  -2   8  14        0.13        4.06      0.94 o 
  -1   8  14      282.03      270.39     12.62 o 
   0   8  14       11.27       24.31      8.19 o 
   1   8  14       62.22       75.25      4.41 o 
  -6   9  14       40.01       51.44     11.61 o 
  -5   9  14      110.75      112.77      5.23 o 
  -4   9  14      289.43      268.17     12.06 o 
  -3   9  14      260.72      287.56      9.22 o 
  -2   9  14      184.76      189.67      7.71 o 
  -1   9  14      394.29      333.02     27.44 o 
   0   9  14       94.03       76.17      7.02 o 
  -5  10  14      135.49      141.19      5.88 o 
  -4  10  14      418.90      526.41     17.34 o 
  -3  10  14      112.75      129.50      5.97 o 
  -2  10  14      320.93      355.55     20.11 o 
  -1  10  14       21.07       21.94      2.45 o 
  -5  11  14      336.90      399.63     12.13 o 
  -4  11  14       87.49       74.87      4.01 o 
  -3  11  14      108.01      143.77     10.33 o 
  -2  11  14       97.39       66.18      7.82 o 
  -1  11  14        1.46        6.20      1.93 o 
  -3  12  14       87.60       55.88     14.77 o 
  -2  12  14      142.96      149.44      6.89 o 
  -6   1  15      128.64      126.75      5.76 o 
  -5   1  15      465.11      459.96     12.23 o 
  -4   1  15       15.26       21.16      2.88 o 
  -3   1  15     1002.36     1031.73     19.88 o 
  -2   1  15      514.21      567.52     14.66 o 
  -1   1  15      190.75      221.10      9.19 o 
   0   1  15      668.83      778.59     16.20 o 
   1   1  15       73.51       75.46      4.31 o 
  -6   2  15        7.30        6.32      1.38 o 
  -5   2  15      628.47      674.28     18.82 o 
  -4   2  15      225.04      224.99      8.96 o 
  -3   2  15      213.46      225.04      9.18 o 
  -2   2  15        7.20       11.35      5.41 o 
  -1   2  15      211.16      261.15     17.77 o 
   0   2  15      193.01      228.51      8.57 o 
   1   2  15      161.43      148.81     25.68 o 
  -6   3  15       29.23       41.55      9.53 o 
  -5   3  15        1.32        1.27      1.31 o 
  -4   3  15      347.62      364.53     11.08 o 
  -3   3  15      629.24      628.55     23.55 o 
  -2   3  15        5.04        6.61      1.70 o 
  -1   3  15       64.54       61.91      4.83 o 
   0   3  15       83.84      109.35      5.75 o 
   1   3  15      314.67      360.67     65.20 o 
  -6   4  15      113.33      103.68     13.01 o 
  -5   4  15       78.99       98.69     12.36 o 
  -4   4  15       51.05       38.78      3.58 o 
  -3   4  15       19.51       18.35      1.97 o 
  -2   4  15        3.31        2.71      1.38 o 
  -1   4  15      550.90      611.26     15.18 o 
   0   4  15       83.52       64.30      4.73 o 
   1   4  15      169.22      156.84     24.28 o 
  -6   5  15      648.44      578.92     16.81 o 
  -5   5  15       36.16       34.01      4.21 o 
  -4   5  15      698.67      918.01     55.88 o 
  -3   5  15        3.16        1.60      0.73 o 
  -2   5  15      257.66      313.61     21.22 o 
  -1   5  15      547.73      611.98     38.65 o 
   0   5  15      113.91       98.96     16.89 o 
  -6   6  15        1.01       -1.13      1.13 o 
  -5   6  15      158.29      175.73     29.69 o 
  -4   6  15        3.90        5.40      3.19 o 
  -3   6  15       48.71       63.94      4.09 o 
  -2   6  15        8.48        4.26      1.55 o 
  -1   6  15      211.03      205.54      6.99 o 
   0   6  15       21.13       14.89      5.61 o 
  -5   7  15      374.47      295.16     44.49 o 
  -4   7  15       82.23       68.33      7.03 o 
  -3   7  15      162.19      114.66     13.93 o 
  -2   7  15      102.71       82.66      5.48 o 
  -1   7  15      471.45      366.80     14.30 o 
  -3   8  15       35.36       43.28      4.03 o 
  -2   8  15      364.06      369.19     11.75 o 
  -4   0  16      118.08      115.12      7.24 o 
  -3   0  16      145.30      157.65      8.89 o 
  -2   0  16      191.96      242.28     11.00 o 
  -1   0  16      503.15      563.39     15.31 o 
  -5   1  16        6.06        3.15      1.28 o 
  -4   1  16       35.56       29.72      2.67 o 
  -3   1  16       58.02       71.35      4.21 o 
  -2   1  16      288.55      375.28      9.41 o 
  -1   1  16        0.74        5.40      1.67 o 
  -5   2  16       13.09        9.54      2.11 o 
  -4   2  16       23.15       19.13      3.10 o 
  -3   2  16       24.67       27.09      2.59 o 
  -2   2  16        5.89        8.89      1.58 o 
  -4   3  16      497.45      365.01     12.38 o 
  -3   3  16      203.25      199.05     18.38 o 
  -2   3  16      316.93      302.33     23.77 o 
  -4   4  16       52.19       36.19      3.80 o 
  -3   4  16       17.56       15.10      2.45 o 
                                                 
